# Supplementary material for: The glyceraldehyde-3-phosphate dehydrogenase GapDH of Corynebacterium diphtheriae is redox-controlled by protein S-mycothiolation under oxidative stress
Source: Sci Rep. 2017 Jul 10;7:5020. doi: 10.1038/s41598-017-05206-2 (PMC5504048; doi:10.1038/s41598-017-05206-2)
Supplement: Supplementary file 2 — Supplemental Table S1 [file 41598_2017_5206_MOESM2_ESM.xlsx]

## Sheet: Table S1
Table S1: Identification of S-mycothiolated peptides in Corynebacterium diphtheriae DSM43989 using shotgun LC-MS/MS analysis and their Sequest Xcorrs and deltaCn scores
Protein name	Locus Tag	Function	Conservation/function of Cys with -SSM	Peptide-SSM sequence	SEQUEST Xcorr	SEQUEST ΔCn	m/z precursor	Peptide MW	Charge	ΔPPM
Antioxidant enzymes
DirA (AhpC)	DIP1420	Iron repressible polypeptide	Cys61 active site	(K)DFTFVC61PTEIAAFGK(L)	2.1596	0.5365	1,065.4667	2,128.9188	2	-1.612
Protein biosynthesis
RplC	DIP0473	50S ribosomal protein L3	Cys154 not cons.	(R)VGGIGAC154ATPGR(V)	1.3294	0.5264	771.8420	1,541.6695	2	-0.5192
RpsM	DIP0546	30S ribosomal protein S13	Cys86 conserved	(K)IEIGC86YQGLR(H)	1.5165	0.6398	818.3662	1,634.7177	2	0.4995
Pth	DIP0897	Peptidyl-tRNA hydrolase	Cys49 not cons.	(K)ASGAVIEVGGC49R(V)	1.4422	0.5026	801.8526	1,601.6906	2	-0.4261
DIP1398	DIP1398	Uncharacterized RNA methyltransferase	Cys376 nucleophile	(R)AIAQSGPQAAIHIGC376DPATFAR(D)	2.105	0.5076	893.7496	2,678.2269	3	-1.844
Energy metabolism
Ndh	DIP1217	NADH dehydrogenase	Cys159 not cons.	(R)AEmC159EDPKER(E)	1.2129	0.6073	854.3251	1,706.6357	2	2.033
DIP1726	DIP1726	Putative glucanotransferase	Cys45 not cons.	(R)SLGVC45FGNEDEPATDHEPLTGPMPSEDQIR(Y)	2.8799	0.593	1,242.8660	3,725.5761	3	0.7010
Gap	DIP1310	Glyceraldehyde 3-phosphate dehydrogenase	Cys153 NAD binding domain	(K)HNIISNASC153TTNCLAPMAK(V)	3.4693	0.6802	1,299.5632	2,597.1119	2	0.04077
GlpD	DIP2237	Putative glycerol-3-phosphate dehydrogenase	Cys10 not cons.	(K)SHC10TFNPDYYQDVWQR(F)	3.2874	0.3247	848.3425	2,542.0058	3	0.1687
DIP1796	DIP1796	Putative ribose/galactose isomerase	Cys143 not cons.	(R)RIDILC143EYER(T)	2.5666	0.6136	897.3995	1,792.7845	2	-0.8423
DIP0655	DIP0655	Putative ribokinase	Cys171 not cons.	(R)GTVVVNLAPVIDVDRDC171LLR(A)	2.3941	0.5036	884.4489	2,650.3247	3	1.923
Biosynthesis of amino acids
ThrA	DIP1036	Homoserine dehydrogenase	Cys243 not cons.	(R)VTYADVYC243EGISK(I)	2.141	0.5645	966.4116	1,930.8086	2	1.106
DIP0511	DIP0511	4-hydroxy-tetrahydrodipicolinate synthase	Cys141 not cons.	(R)AVAAATSLPVIAYDIPVC141VHTK(L)	4.2022	0.6842	908.4555	2,722.3447	3	0.02094
DapA	DIP1464	4-hydroxy-tetrahydrodipicolinate synthase	Cys161 not cons.	(R)SVVPIAPDTLC161R(L)	2.0674	0.5372	877.9131	1,753.8116	2	0.05073
DIP0974	DIP0974	Putative aminotransferase	Cys138 not cons.	(R)C138DAPHELPNDDIDLVFINSPSNPTGR(V)	2.6356	0.6097	1,107.4915	3,319.4525	3	0.7547
GlnA1	DIP1644	Glutamine synthetase	Cys220 not cons.	(R)QHPEC220GTGSQQEINYR(F)	2.2193	0.6852	777.6534	2,329.9383	3	-1.937
LeuB	DIP1105	3-isopropylmalate dehydrogenase	Cys130 not cons.	(R)EGTEGLYC130GNGGTLR(E)	1.9973	0.5208	1,006.4177	2,010.8208	2	-0.78
Biosynthesis of cofactors and nucleotides
DIP1631	DIP1631	Uncharacterized protein	Cys43 conserved	(R)IAVQPGGC43SGLR(Y)	1.3426	0.6861	821.3766	1,640.7387	2	0.007927
GuaB	DIP0580	Inosine-5'-monophosphate dehydrogenase	Cys317 active site	(K)VGIGPGSIC317TTR(V)	1.9551	0.6276	822.8755	1,643.7364	2	-1.220
PurA	DIP2063	Adenylosuccinate synthetase	Cys423 not cons.	(R)DQTIVC423HDVMEA(-)	1.4987	0.6364	922.8649	1,843.7153	2	-0.5556
Other functions
DIP0913	DIP0913	Uncharacterized protein	Cys22 not cons.	(K)ERPTAGPQLYPVTC22EAVVSAIR(A)	3.4956	0.5816	947.7929	2,840.3569	3	-0.1534
DIP1026	DIP1026	Conserved hypothetical ATP-binding protein	Cys75 not cons.	(R)IC75LEADLGPVR(F)	1.9197	0.4826	835.3868	1,668.7590	2	0.1060
DIP1102	DIP1102	Putative uncharacterized protein	Cys441 not cons.	(R)LLSAC441PESGLYK(G)	2.0704	0.6951	882.9009	1,763.7873	2	1.528
DIP1250	DIP1250	M18 family aminopeptidase	Cys401 conserved	(K)AGSSHQVFVGNNSVPC401GSTIGPITATR(L)	3.2203	0.4794	1,047.8201	3,140.4384	3	-0.2400
DIP1287	DIP1287	UPF0210 protein DIP1287	Cys324 not cons.	(K)GGMMAC324SR(V)	0.8729	0.6772	648.7318	1,295.4491	2	-0.8947
GlmS	DIP1700	Glutamine--fructose-6-phosphate aminotransferase	Cys74 not cons.	(K)VQALEQELETSPMPQSC74LGIGHTR(W)	3.8113	0.6224	1,037.1437	3,108.4092	3	-1.144
Table S1: Identification of 26 S-mycothiolated proteins in C. diptheriae using shotgun LC-MS/MS analysis after exposure to 400 µM NaOCl for 30min. The S-mycothiolated proteins were identified using shotgun LC-MS/MS analysis and the Scaffold proteome software based on the mass increase of 484 Da (for -SSM) at Cys peptides. The table lists the Uniprot-accession number, the protein name, function an…
