# Supplementary material for: The glyceraldehyde-3-phosphate dehydrogenase GapDH of Corynebacterium diphtheriae is redox-controlled by protein S-mycothiolation under oxidative stress
Source: Sci Rep. 2017 Jul 10;7:5020. doi: 10.1038/s41598-017-05206-2 (PMC5504048; doi:10.1038/s41598-017-05206-2)
Supplement: Supplementary file 3 — Supplemental Table S2 [file 41598_2017_5206_MOESM3_ESM.xlsx]

## Sheet: Gap
Table S2: MS/MS spectra and fragment ion tables of S-mycothiolated peptides identified in C. diphtheriae using shotgun LC-MS/MS analysis
Identification :	Gap
Uniprot accession number :	Q6NH35
Function :	Glyceraldehyde 3-phosphate dehydrogenase
NaOCl-Rep1
Sequence	Prob	SEQUEST XCorr	SEQUEST deltaCn	NTT	Modifications	Observed	Actual Mass	Charge	Delta Da	Delta PPM	TIC	Start	Stop	Spectrum ID
(K)HNIISNASC153(+484)TTNC157(+125)LAPMAK(V)	1	3.4693	0.6802	2	^ (+484), Nethylmaleimide (+125)	1,299.5632	2,597.1119	2	0.0001059	0.04077	63,953.6	145	163	140917_V2_P2_SK_HA_Cdiph_NaOCl_1_05.13345.13345.2.dta
(K)HNIISNASC153(+484)TTNC157(+125)LAPMAK(V)	1	3.0238	0.6298	2	^ (+484), Nethylmaleimide (+125)	1,299.5621	2,597.1097	2	-0.002091	-0.8048	110217	145	163	140917_V2_P2_SK_HA_Cdiph_NaOCl_1_04.15192.15192.2.dta
(K)HNIISNASC153(+484)TTNC157(+125)LAPMAK(V)	1	2.7611	0.7031	2	^ (+484), Nethylmaleimide (+125)	1,299.5635	2,597.1124	2	0.0005939	0.2286	228531	145	163	140917_V2_P2_SK_HA_Cdiph_NaOCl_1_04.15063.15063.2.dta
(K)HNIISNASC153(+484)TTNC157(+125)LAPMAK(V)	1	3.4225	0.6612	2	^ (+484), Nethylmaleimide (+125)	1,300.0659	2,598.1173	2	1.005	1.057 (+1 neutron corrected from 386.9)	193348	145	163	140917_V2_P2_SK_HA_Cdiph_NaOCl_1_04.15045.15045.2.dta
(K)HNIISNASC153(+484)TTNC157(+125)LAPmAK(V)	0.99	2.1556	0.4318	2	^ (+484), Nethylmaleimide (+125), Oxidation (+16)	872.0429	2,613.1069	3	0.0001729	0.06615	531463	145	163	140917_V2_P2_SK_HA_Cdiph_NaOCl_1_04.13129.13129.3.dta
(K)HNIISNASC153(+484)TTNC157(+125)LAPmAK(V)	0.99	2.4852	0.451	2	^ (+484), Nethylmaleimide (+125), Oxidation (+16)	872.0417	2,613.1034	3	-0.003306	-1.265	384277	145	163	140917_V2_P2_SK_HA_Cdiph_NaOCl_1_05.11844.11844.3.dta
(K)HNIISNASC153(+484)TTNC157(+125)LAPMAK(V)	0.99	3.2475	0.5689	2	^ (+484), Nethylmaleimide (+125)	1,299.5659	2,597.1173	2	0.005477	2.108	111254	145	163	140917_V2_P2_SK_HA_Cdiph_NaOCl_1_05.13453.13453.2.dta
(K)HNIISNASC153(+484)TTNC157(+125)LAPmAK(V)	0.97	2.1912	0.3882	2	^ (+484), Nethylmaleimide (+125), Oxidation (+16)	872.0414	2,613.1023	3	-0.004404	-1.685	36,198.0	145	163	140917_V2_P2_SK_HA_Cdiph_NaOCl_1_01.11357.11357.3.dta
(K)HNIISNASC153(+484)TTNC157(+125)LAPMAK(V)	0.97	1.8726	0.3515	2	^ (+484), Nethylmaleimide (+125)	866.7113	2,597.1121	3	0.0002759	0.1062	2371630	145	163	140917_V2_P2_SK_HA_Cdiph_NaOCl_1_05.13436.13436.3.dta
(K)HNIISNASC153(+484)TTNC157(+125)LAPmAK(V)	0.96	2.3417	0.3759	2	^ (+484), Nethylmaleimide (+125), Oxidation (+16)	872.0411	2,613.1014	3	-0.005320	-2.035	266814	145	163	140917_V2_P2_SK_HA_Cdiph_NaOCl_1_05.11720.11720.3.dta

## Sheet: DapA
Identification :	DapA
Uniprot accession number :	Q6NGP4
Function :	4-hydroxy-tetrahydrodipicolinate synthase
NaOCl-Rep1
Sequence	Prob	SEQUEST XCorr	SEQUEST deltaCn	NTT	Modifications	Observed	Actual Mass	Charge	Delta Da	Delta PPM	TIC	Start	Stop	Spectrum ID
(R)SVVPIAPDTLC161(+484)R(L)	0.99	2.0674	0.5372	2	^ (+484)	877.9131	1,753.8116	2	0.00008901	0.05073	986244	151	162	140917_V2_P2_SK_HA_Cdiph_NaOCl_1_06.13721.13721.2.dta
(R)SVVPIAPDTLC161(+484)R(L)	0.98	1.6674	0.5906	2	^ (+484)	877.9139	1,753.8132	2	0.001676	0.9551	229683	151	162	140917_V2_P2_SK_HA_Cdiph_NaOCl_1_06.13607.13607.2.dta
(R)SVVPIAPDTLC161(+484)R(L)	0.97	1.6354	0.4267	2	^ (+484)	877.9125	1,753.8104	2	-0.001132	-0.6451	282618	151	162	140917_V2_P2_SK_HA_Cdiph_NaOCl_1_07.13973.13973.2.dta

## Sheet: DirA
Identification :	DirA
Uniprot accession number :	Q6NGT3
Function :	Iron repressible polypeptide
NaOCl-Rep2
Sequence	Prob	SEQUEST XCorr	SEQUEST deltaCn	NTT	Modifications	Observed	Actual Mass	Charge	Delta Da	Delta PPM	TIC	Start	Stop	Spectrum ID
(K)DFTFVC61(+484)PTEIAAFGK(L)	0.99	2.1596	0.5365	2	^ (+484)	1,065.4667	2,128.9188	2	-0.003433	-1.612	44,554.4	56	70	140918_V2_P2_SK_HA_Cdiph_NaOCl_2_07.20768.20768.2.dta

## Sheet: GlnA1
Identification :	GlnA1
Uniprot accession number :	Q6NG84
Function :	Glutamine synthetase
NaOCl-Rep1
Sequence	Prob	SEQUEST XCorr	SEQUEST deltaCn	NTT	Modifications	Observed	Actual Mass	Charge	Delta Da	Delta PPM	TIC	Start	Stop	Spectrum ID
(R)QHPEC220(+484)GTGSQQEINYR(F)	1	2.2193	0.6852	2	^ (+484)	777.6534	2,329.9383	3	-0.004515	-1.937	61,026.7	216	231	140917_V2_P2_SK_HA_Cdiph_NaOCl_1_02.06283.06283.3.dta
(R)QHPEC220(+484)GTGSQQEINYR(F)	1	1.9671	0.6538	2	^ (+484)	777.6548	2,329.9427	3	-0.0001200	-0.05148	272626	216	231	140917_V2_P2_SK_HA_Cdiph_NaOCl_1_04.06461.06461.3.dta
(R)QHPEC220(+484)GTGSQQEINYR(F)	1	1.9506	0.6297	2	^ (+484)	777.9896	2,330.9469	3	1.004	0.5581 (+1 neutron corrected from 430.6)	83,506.3	216	231	140917_V2_P2_SK_HA_Cdiph_NaOCl_1_03.06709.06709.3.dta
(R)QHPEC220(+484)GTGSQQEINYR(F)	1	1.8722	0.591	2	^ (+484)	777.6553	2,329.9442	3	0.001344	0.5766	68,404.2	216	231	140917_V2_P2_SK_HA_Cdiph_NaOCl_1_01.05865.05865.3.dta
(R)QHPEC220(+484)GTGSQQEINYR(F)	1	2.6152	0.6199	2	^ (+484)	777.6539	2,329.9398	3	-0.003050	-1.308	129404	216	231	140917_V2_P2_SK_HA_Cdiph_NaOCl_1_03.06841.06841.3.dta
(R)QHPEC220(+484)GTGSQQEINYR(F)	0.99	2.0233	0.7669	2	^ (+484)	1,165.9803	2,329.9461	2	0.003310	1.420	102379	216	231	140917_V2_P2_SK_HA_Cdiph_NaOCl_1_04.06495.06495.2.dta
(R)QHPEC220(+484)GTGSQQEINYR(F)	0.99	2.0468	0.598	2	^ (+484)	777.6534	2,329.9385	3	-0.004332	-1.858	172086	216	231	140917_V2_P2_SK_HA_Cdiph_NaOCl_1_03.06721.06721.3.dta
(R)QHPEC220(+484)GTGSQQEINYR(F)	0.98	1.5633	0.4505	2	^ (+484)	777.6559	2,329.9460	3	0.003175	1.362	109853	216	231	140917_V2_P2_SK_HA_Cdiph_NaOCl_1_02_Wdh.06329.06329.3.dta
(R)QHPEC220(+484)GTGSQQEINYR(F)	0.97	1.42	0.5134	2	^ (+484)	1,166.4790	2,330.9435	2	1.001	-0.9021 (+1 neutron corrected from 429.1)	51,983.0	216	231	140917_V2_P2_SK_HA_Cdiph_NaOCl_1_04.06540.06540.2.dta

## Sheet: GlpD
Identification :	GlpD
Uniprot accession number :	Q6NEN5
Function :	Putative glycerol-3-phosphate dehydrogenase
NaOCl-Rep2
Sequence	Prob	SEQUEST XCorr	SEQUEST deltaCn	NTT	Modifications	Observed	Actual Mass	Charge	Delta Da	Delta PPM	TIC	Start	Stop	Spectrum ID
(K)SHC10TFNPDYYQDVWQR(F)	0.99	3.2874	0.3247	2	^ (+484)	848.3425	2,542.0058	3	0.0004290	0.1687	189860	8	23	140918_V2_P2_SK_HA_Cdiph_NaOCl_2_04.14740.14740.3.dta

## Sheet: GuaB
Identification :	GuaB
Uniprot accession number :	Q6NJ33
Function :	Inosine-5'-monophosphate dehydrogenase
NaOCl-Rep2
Sequence	Prob	SEQUEST XCorr	SEQUEST deltaCn	NTT	Modifications	Observed	Actual Mass	Charge	Delta Da	Delta PPM	TIC	Start	Stop	Spectrum ID
(K)VGIGPGSIC317(+484)TTR(V)	1	1.9551	0.6276	2	^ (+484)	822.8755	1,643.7364	2	-0.002006	-1.220	49,824.0	309	320	140918_V2_P2_SK_HA_Cdiph_NaOCl_2_01.09527.09527.2.dta
(K)VGIGPGSIC317(+484)TTR(V)	0.99	1.8694	0.5293	2	^ (+484)	822.8755	1,643.7365	2	-0.001884	-1.145	106475	309	320	140918_V2_P2_SK_HA_Cdiph_NaOCl_2_02.11208.11208.2.dta
(K)VGIGPGSIC317(+484)TTR(V)	0.98	1.9825	0.3652	2	^ (+484)	822.8763	1,643.7381	2	-0.0002970	-0.1806	464388	309	320	140918_V2_P2_SK_HA_Cdiph_NaOCl_2_04.09960.09960.2.dta
(K)VGIGPGSIC317(+484)TTR(V)	0.97	1.9806	0.5717	2	^ (+484)	822.8787	1,643.7428	2	0.004341	2.639	117246	309	320	140918_V2_P2_SK_HA_Cdiph_NaOCl_2_04.09860.09860.2.dta

## Sheet: LeuB
Identification :	LeuB
Uniprot accession number :	Q6NHM7
Function :	3-isopropylmalate dehydrogenase
NaOCl-Rep2
Sequence	Prob	SEQUEST XCorr	SEQUEST deltaCn	NTT	Modifications	Observed	Actual Mass	Charge	Delta Da	Delta PPM	TIC	Start	Stop	Spectrum ID
(R)EGTEGLYC130(+484)GNGGTLR(E)	0.99	1.9973	0.5208	2	^ (+484)	1,006.4177	2,010.8208	2	1.001	-0.7877 (+1 neutron corrected from 497.6)	19,143.0	123	137	140918_V2_P2_SK_HA_Cdiph_NaOCl_2_05.10075.10075.2.dta

## Sheet: Ndh
Identification :	Ndh
Uniprot accession number :	Q6NHC1
Function :	NADH dehydrogenase
NaOCl-Rep1
Sequence	Prob	SEQUEST XCorr	SEQUEST deltaCn	NTT	Modifications	Observed	Actual Mass	Charge	Delta Da	Delta PPM	TIC	Start	Stop	Spectrum ID
(R)AEmC159(+484)EDPKER(E)	0.95	1.2129	0.6073	2	Oxidation (+16), ^ (+484)	854.3251	1,706.6357	2	0.003471	2.033	43,569.3	156	165	140917_V2_P2_SK_HA_Cdiph_NaOCl_1_04.02645.02645.2.dta

## Sheet: Pth
Identification :	Pth
Uniprot accession number :	Q6NI81
Function :	Peptidyl-tRNA hydrolase
NaOCl-Rep1
Sequence	Prob	SEQUEST XCorr	SEQUEST deltaCn	NTT	Modifications	Observed	Actual Mass	Charge	Delta Da	Delta PPM	TIC	Start	Stop	Spectrum ID
(K)ASGAVIEVGGC49(+484)R(V)	0.98	1.4422	0.5026	2	^ (+484)	801.8526	1,601.6906	2	-0.0006830	-0.4261	35,917.5	39	50	140917_V2_P2_SK_HA_Cdiph_NaOCl_1_07.08463.08463.2.dta

## Sheet: PurA
Identification :	PurA
Uniprot accession number :	Q6NF38
Function :	Adenylosuccinate synthetase
NaOCl-Rep2
Sequence	Prob	SEQUEST XCorr	SEQUEST deltaCn	NTT	Modifications	Observed	Actual Mass	Charge	Delta Da	Delta PPM	TIC	Start	Stop	Spectrum ID
(R)DQTIVC423(+484)HDVMEA(-)	0.99	1.4987	0.6364	2	^ (+484)	922.8649	1,843.7153	2	-0.001025	-0.5556	201700	418	429	140918_V2_P2_SK_HA_Cdiph_NaOCl_2_04.12234.12234.2.dta
(R)DQTIVC423(+484)HDVMEA(-)	0.99	1.281	0.6256	2	^ (+484)	922.8644	1,843.7143	2	-0.002001	-1.085	87,519.8	418	429	140918_V2_P2_SK_HA_Cdiph_NaOCl_2_04.12116.12116.2.dta
(R)DQTIVC423(+484)HDVmEA(-)	0.97	1.1704	0.551	2	^ (+484), Oxidation (+16)	930.8617	1,859.7088	2	-0.002409	-1.295	11,812.9	418	429	140918_V2_P2_SK_HA_Cdiph_NaOCl_2_04.09988.09988.2.dta
(R)DQTIVC423(+484)HDVmEA(-)	0.96	1.449	0.4641	2	^ (+484), Oxidation (+16)	930.8629	1,859.7113	2	0.00003201	0.01720	43,271.4	418	429	140918_V2_P2_SK_HA_Cdiph_NaOCl_2_04.09855.09855.2.dta

[truncated: 16 more sheets: RplC, RpsM, ThrA, DIP0511, DIP0655, DIP0913, DIP0974, DIP1026, GlmS, DIP1102, DIP1250, DIP1287, DIP1398, DIP1631, Dip1726, DIP1796]
