# Supplementary material for: The glyceraldehyde-3-phosphate dehydrogenase GapDH of Corynebacterium diphtheriae is redox-controlled by protein S-mycothiolation under oxidative stress
Source: Sci Rep. 2017 Jul 10;7:5020. doi: 10.1038/s41598-017-05206-2 (PMC5504048; doi:10.1038/s41598-017-05206-2)
Supplement: Supplementary file 4 — Supplemental Table S3 [file 41598_2017_5206_MOESM4_ESM.xlsx]

## Sheet: Table S3
Table S3: Total spectral counts of protein abundance as detected in the proteome of C. diphtheriae under NaOCl stress
Locus Tag	Gene name	Protein function	Accession	MW	Total Spectral counts
					NaOCl-1	NaOCl-2	NaOCl-3	NaOCl-Mean
DIP2020	groL2	60 kDa chaperonin 2	Q6NF74	57 kDa	4219	2700	3104	3341
DIP0470	tuf	Elongation factor Tu	Q6NJD5	44 kDa	2487	1661	1462	1870
DIP1890	DIP1890	Putative cysteine synthase	Q6NFJ8	33 kDa	797	602	1420	939.667
DIP2120	dnaK	Chaperone protein DnaK	Q6NEY9	66 kDa	1501	1344	1406	1417
DIP0469	fusA	Elongation factor G	Q6NJD6	77 kDa	1021	762	986	923
DIP0576	groL1	60 kDa chaperonin 1	Q6NJ37	57 kDa	1308	927	888	1041
DIP1507	tsf	Elongation factor Ts	P61332	29 kDa	806	702	700	736
DIP2261	sodA	Superoxide dismutase [Mn]	P42821	22 kDa	455	312	658	475
DIP2104	clpB	Chaperone protein ClpB	Q6NF05	93 kDa	575	426	636	545.667
DIP1302	tkt	Transketolase	Q6NH43	75 kDa	588	516	629	577.667
DIP0575	groS	10 kDa chaperonin	Q6NJ38	11 kDa	416	519	619	518
DIP1310	gap	Glyceraldehyde 3-phosphate dehydrogenase	Q6NH35	36 kDa	626	498	543	555.667
DIP1902	cat1	Succinyl-CoA:Coenzyme A transferase	Q6NFI6	57 kDa	473	456	469	466
DIP1148	rpsA	30S ribosomal protein S1	Q6NHI9	54 kDa	509	508	461	492.667
DIP2331	DIP2331	Putative aldehyde dehydrogenase	Q6NEE4	50 kDa	418	380	451	416.333
DIP2289	rplI	50S ribosomal protein L9	Q6NEI5	16 kDa	358	283	444	361.667
DIP1272	sbm	Putative methylmalonyl-CoA mutase large subunit	Q6NH74	80 kDa	354	307	430	363.667
DIP1428	ptsI	Phosphoenolpyruvate-protein phosphotransferase	Q6NGS6	60 kDa	664	505	423	530.667
DIP0447	rpoC	DNA-directed RNA polymerase subunit beta'	Q6NJF6	148 kDa	576	705	391	557.333
DIP0476	rplB	50S ribosomal protein L2	P60400	31 kDa	380	290	379	349.667
DIP0699	secA1	Protein translocase subunit SecA 1	Q6NIR8	96 kDa	671	467	365	501
DIP0281	cat	Catalase	Q6NJW2	58 kDa	372	307	364	347.667
DIP0917	eno	Enolase	Q6NI61	45 kDa	409	314	345	356
DIP0025	ppiA	Peptidyl-prolyl cis-trans isomerase	Q6NKJ3	19 kDa	358	275	339	324
DIP0488	rplE	50S ribosomal protein L5	Q6NJC1	21 kDa	246	159	335	246.667
DIP0527	rpsE	30S ribosomal protein S5	Q6NJ85	22 kDa	356	262	318	312
DIP0436	rplJ	50S ribosomal protein L10	Q6NJG6	18 kDa	311	287	317	305
DIP0446	rpoB	DNA-directed RNA polymerase subunit beta	P60280	130 kDa	413	402	304	373
DIP0548	rpsD	30S ribosomal protein S4	Q6NJ64	23 kDa	311	198	300	269.667
DIP0550	rplQ	50S ribosomal protein L17	Q6NJ62	17 kDa	288	248	291	275.667
DIP1420	dirA	Iron repressible polypeptide (Putative reductase)	Q6NGT3	22 kDa	333	264	286	294.333
DIP1547	gdh	Glutamate dehydrogenase	Q6NGH0	49 kDa	380	282	278	313.333
DIP0562	rpsI	30S ribosomal protein S9	Q6NJ51	19 kDa	234	168	278	226.667
DIP0368	lpd	Dihydrolipoyl dehydrogenase	Q6NJN0	50 kDa	286	271	275	277.333
DIP1273	DIP1273	Putative methylmalonyl-CoA mutase small subunit	Q6NH73	65 kDa	354	262	273	296.333
DIP0925	greA	Transcription elongation factor GreA	Q6NI53	19 kDa	241	189	270	233.333
DIP1052	atpD	ATP synthase subunit beta	Q6NHS9	52 kDa	309	291	259	286.333
DIP1467	pnp	Polyribonucleotide nucleotidyltransferase	Q6NGP1	81 kDa	453	311	256	340
DIP0389	gpmA	2,3-bisphosphoglycerate-dependent phosphoglycerate mutase	Q6NJL2	27 kDa	407	292	254	317.667
DIP0646	pyc	Pyruvate carboxylase	Q6NIX0	122 kDa	431	352	245	342.667
DIP0631	icd	Isocitrate dehydrogenase [NADP]	Q6NIY5	79 kDa	297	283	245	275
DIP0956	DIP0956	Putative peptide transport system secreted protein	Q6NI23	57 kDa	308	266	245	273
DIP1590	ag84	Antigen 84	Q6NGD6	36 kDa	242	204	237	227.667
DIP1482	proS	Proline--tRNA ligase	Q6NGM7	64 kDa	175	195	236	202
DIP1419	ahpD	Alkyl hydroperoxide reductase AhpD	Q6NGT4	19 kDa	178	149	235	187.333
DIP0371	DIP0371	Putative succinate dehydrogenase	Q6NJM7	74 kDa	235	234	233	234
DIP0534	DIP0534	Putative sugar-binding secreted protein	Q6NJ78	44 kDa	275	216	233	241.333
DIP1309	pgk	Phosphoglycerate kinase	P62411	43 kDa	372	221	232	275
DIP1508	rpsB	30S ribosomal protein S2	Q6NGK5	30 kDa	309	194	230	244.333
DIP1636	ilvE	Branched-chain-amino-acid aminotransferase	Q6NG91	40 kDa	266	266	225	252.333
DIP0154	DIP0154	Putative endopeptidase	Q6NK83	74 kDa	203	176	221	200
DIP1204	odhI	Oxoglutarate dehydrogenase inhibitor	Q6NHD4	15 kDa	217	189	217	207.667
DIP1463	DIP1463	Uncharacterized protein	Q6NGP5	74 kDa	257	188	212	219
DIP2319	DIP2319	Superoxide dismutase [Cu-Zn]	Q6NEF6	20 kDa	121	106	212	146.333
DIP0473	rplC	50S ribosomal protein L3	P60453	23 kDa	268	202	209	226.333
DIP0273	deoC	Deoxyribose-phosphate aldolase	Q6NJX0	22 kDa	222	197	209	209.333
DIP1162	rplT	50S ribosomal protein L20	Q6NHH5	15 kDa	205	146	208	186.333
DIP0525	rplF	50S ribosomal protein L6	Q6NJ87	19 kDa	213	146	204	187.667
DIP1553	pyk	Pyruvate kinase	Q6NGG4	51 kDa	338	259	202	266.333
DIP1793	tig	Trigger factor	Q6NFU3	50 kDa	227	234	202	221
DIP0227	pdxS	Pyridoxal biosynthesis lyase	P60800	31 kDa	194	152	201	182.333
DIP0549	rpoA	DNA-directed RNA polymerase subunit alpha	Q6NJ63	37 kDa	259	169	195	207.667
DIP0487	rplX	50S ribosomal protein L24	P60739	11 kDa	184	158	193	178.333
DIP1639	pdhC	Dihydrolipoamide acetyltransferase	Q6NG88	69 kDa	345	387	188	306.667
DIP1027	DIP1027	Uncharacterized protein	Q6NHV3	19 kDa	30	19	186	78.3333
DIP0580	guaB	Inosine-5'-monophosphate dehydrogenase	Q6NJ33	53 kDa	203	195	185	194.333
DIP1798	DIP1798	Putative aminopeptidase	Q6NFT8	96 kDa	153	181	180	171.333
DIP0938	fumC	Fumarate hydratase class II	Q6NI41	50 kDa	279	225	178	227.333
DIP1552	DIP1552	Phosphorylase	Q6NGG5	92 kDa	278	252	177	235.667
DIP1308	tpiA	Triosephosphate isomerase	Q6NH37	27 kDa	325	215	177	239
DIP1217	ndh	NADH dehydrogenase	Q6NHC1	49 kDa	283	248	176	235.667
DIP1303	tal	Transaldolase	Q6NH42	39 kDa	214	147	173	178
DIP1018	deaD	ATP-dependent RNA helicase DeaD	Q6NHW2	76 kDa	208	216	171	198.333
DIP0788	DIP0788	Putative oxidoreductase	Q6NII7	32 kDa	183	134	170	162.333
DIP0649	accBC	Acyl coenzyme A carboxylase	Q6NIW7	63 kDa	232	231	166	209.667
DIP0009	gyrA	DNA gyrase subunit A	Q6NKK9	95 kDa	247	218	165	210
DIP2094	fba	Fructose-bisphosphate aldolase	Q6NF15	37 kDa	283	265	161	236.333
DIP1050	atpA	ATP synthase subunit alpha	Q6NHT1	58 kDa	203	185	161	183
DIP1040	rho	Transcription termination factor Rho	Q6NHU1	76 kDa	212	194	160	188.667
DIP1532	rpsP	30S ribosomal protein S16	P62228	17 kDa	165	143	160	156
DIP1687	aceE	Pyruvate dehydrogenase E1 component	Q6NG46	103 kDa	299	342	159	266.667
DIP1353	aspS	Aspartate--tRNA(Asp/Asn) ligase	Q6NGZ4	66 kDa	170	151	159	160
DIP0475	rplW	50S ribosomal protein L23	Q6NJD2	11 kDa	118	112	157	129
DIP1362	tpx	Probable thiol peroxidase	Q6NGY6	17 kDa	127	73	157	119
DIP0739	pycB	Pyruvate carboxylase subunit B	Q6NIM9	55 kDa	173	161	155	163
DIP1455	DIP1455	Uncharacterized protein	Q6NGQ3	31 kDa	143	97	154	131.333
DIP1644	glnA1	Glutamine synthetase	Q6NG84	54 kDa	180	147	153	160
DIP0529	rplO	50S ribosomal protein L15	Q6NJ83	16 kDa	97	85	151	111
DIP2303	DIP2303	Putative DNA protection during starvation protein	Q6NEH1	18 kDa	134	119	150	134.333
DIP0478	rplV	50S ribosomal protein L22	Q6NJD0	13 kDa	205	107	145	152.333
DIP0785	gltA	Citrate synthase	Q6NIJ0	49 kDa	312	205	144	220.333
DIP1786	valS	Valine--tRNA ligase	Q6NFV0	103 kDa	229	191	144	188
DIP0740	mmdA	Methylmalonyl-CoA decarboxylase, alpha-subunit	Q6NIM8	55 kDa	209	183	143	178.333
DIP0421	menB	Putative naphthoate synthase	Q6NJI0	32 kDa	171	134	143	149.333
DIP1505	frr	Ribosome-recycling factor	P61303	21 kDa	170	109	138	139
DIP1787	mdh	Malate dehydrogenase	P61974	35 kDa	157	119	135	137
DIP1295	DIP1295	Putative uncharacterized protein	Q6NH51	52 kDa	171	138	133	147.333
DIP1680	DIP1680	Putative GTP cyclohydrolase 1 type 2	Q6NG53	41 kDa	123	121	133	125.667
DIP1030	DIP1030	Uncharacterized protein	Q6NHV0	23 kDa	174	130	132	145.333
DIP1070	etfB	Electron transfer flavoprotein beta subunit	Q6NHR1	28 kDa	156	105	132	131
DIP2282	DIP2282	Uncharacterized protein	Q6NEJ1	28 kDa	109	94	130	111
DIP1846	fas	Putative fatty acid synthase	Q6NFP1	315 kDa	212	230	129	190.333
DIP0433	rplA	50S ribosomal protein L1	Q6NJG9	25 kDa	151	90	129	123.333
DIP0479	rpsC	30S ribosomal protein S3	Q6NJC9	28 kDa	177	135	128	146.667
DIP0474	rplD	50S ribosomal protein L4	P61062	24 kDa	139	82	128	116.333
DIP1477	infB	Translation initiation factor IF-2	Q6NGN2	100 kDa	188	200	127	171.667
DIP2284	DIP2284	Thioredoxin	Q6NEJ0	14 kDa	77	99	127	101
DIP1283	acn	Aconitate hydratase	Q6NH63	101 kDa	221	208	126	185
DIP0903	prsA	Ribose-phosphate pyrophosphokinase	Q6NI75	35 kDa	194	184	126	168
DIP1031	DIP1031	Putative iron-sulfur protein	Q6NHU9	56 kDa	195	187	124	168.667
DIP0320	cspA	Cold-shock protein	Q6NJS3	7 kDa	96	152	124	124
DIP1780	rpmA	50S ribosomal protein L27	Q6NFV6	10 kDa	100	97	124	107
DIP2128	DIP2128	Putative substrate-binding transport protein	Q6NEY1	58 kDa	164	126	122	137.333
DIP0526	rplR	50S ribosomal protein L18	Q6NJ86	15 kDa	147	76	122	115
DIP1915	DIP1915	UPF0678 fatty acid-binding protein-like protein DIP1915	Q6NFH6	25 kDa	112	76	121	103
DIP1766	rpsT	30S ribosomal protein S20	Q6NFX0	10 kDa	18	24	120	54
DIP1340	efp	Elongation factor P	Q6NH07	21 kDa	178	83	119	126.667
DIP1002	odhA	2-oxoglutarate dehydrogenase, E1 and E2 components	Q6NHX8	137 kDa	255	220	117	197.333
DIP0832	pgi	Glucose-6-phosphate isomerase	Q6NIE5	59 kDa	127	120	117	121.333
DIP0118	DIP0118	Putative dehydrogenase	Q6NKB5	20 kDa	105	71	117	97.6667
DIP1726	DIP1726	Putative glucanotransferase	Q6NG08	79 kDa	81	71	117	89.6667
DIP1803	DIP1803	Putative ABC transport system, ATP binding protein	Q6NFT3	62 kDa	211	181	116	169.333
DIP0386	DIP0386	Putative ligase	Q6NJL5	62 kDa	182	160	116	152.667
DIP2190	DIP2190	Putative polyketide synthase subunit	Q6NES7	66 kDa	154	113	115	127.333
DIP1595	ftsZ	Cell division protein FtsZ	Q6NGD1	43 kDa	190	144	114	149.333
DIP1572	glgX	Glycogen operon protein	Q6NGF3	83 kDa	102	88	114	101.333
DIP0515	DIP0515	Putative transport system secreted protein	Q6NJ97	59 kDa	125	105	113	114.333
DIP0437	rplL	50S ribosomal protein L7/L12	Q6NJG5	13 kDa	158	87	113	119.333
DIP0547	rpsK	30S ribosomal protein S11	Q6NJ65	14 kDa	75	84	113	90.6667
DIP1293	DIP1293	Putative ABC transport system, ATP-binding subunit	Q6NH53	28 kDa	231	164	112	169
DIP1445	DIP1445	Uncharacterized protein	Q6NGR3	50 kDa	111	94	111	105.333
DIP0432	rplK	50S ribosomal protein L11	P60101	15 kDa	104	89	111	101.333
DIP1538	ftsY	Signal recognition particle receptor FtsY	Q6NGH9	52 kDa	145	102	109	118.667
DIP0303	DIP0303	Putative transcription regulator	Q6NJU0	25 kDa	149	83	109	113.667
DIP1414	dtxR	Diphtheria toxin repressor	P0DJL7	25 kDa	137	84	107	109.333
DIP0169	DIP0169	Putative secreted protein	Q6NK68	35 kDa	154	166	106	142
DIP0969	DIP0969	Putative GTP-binding elongation factor	Q6NI11	69 kDa	182	140	106	142.667
DIP1399	DIP1399	Uncharacterized protein	Q6NGV1	26 kDa	101	78	106	95
DIP0546	rpsM	30S ribosomal protein S13	Q6NJ66	14 kDa	165	100	104	123
DIP1476	rbfA	Ribosome-binding factor A	Q6NGN3	16 kDa	108	84	104	98.6667
DIP0486	rplN	50S ribosomal protein L14	Q6NJC2	13 kDa	135	100	103	112.667
DIP1637	pepA	Probable cytosol aminopeptidase	Q6NG90	52 kDa	165	160	102	142.333
DIP0561	rplM	50S ribosomal protein L13	Q6NJ52	17 kDa	95	76	102	91
DIP0301	DIP0301	Uncharacterized protein	Q6NJU2	15 kDa	35	38	102	58.3333
DIP0582	DIP0582	Putative iron transport system binding (Secreted) protein	Q6NJ31	32 kDa	183	140	101	141.333
DIP0257	DIP0257	Uncharacterized protein	Q6NJY4	46 kDa	105	96	101	100.667
DIP0006	DIP0006	Uncharacterized protein	Q6NKL2	16 kDa	64	77	101	80.6667
DIP0472	rpsJ	30S ribosomal protein S10	Q6NJD3	11 kDa	51	42	99	64
DIP0932	glyA	Serine hydroxymethyltransferase	Q6NI47	46 kDa	143	96	97	112
DIP1166	pheT	Phenylalanine--tRNA ligase beta subunit	Q6NHH1	90 kDa	187	141	96	141.333
DIP2291	rpsF	30S ribosomal protein S6	Q6NEI3	11 kDa	57	107	96	86.6667
DIP1388	thrS	Threonine--tRNA ligase	Q6NGW2	77 kDa	91	99	96	95.3333
DIP1866	DIP1866	Ferritin	Q6NFM1	18 kDa	132	95	96	107.667
DIP0468	rpsG	30S ribosomal protein S7	Q6NJD7	17 kDa	117	81	96	98
DIP1115	gltX	Glutamate--tRNA ligase	Q6NHM1	56 kDa	167	124	95	128.667
DIP0733	DIP0733	UPF0182 protein DIP0733	Q6NIN5	109 kDa	137	104	94	111.667
DIP2294	DIP2294	Putative penicillin-binding protein	Q6NEI0	77 kDa	121	94	94	103
DIP1331	carB	Carbamoyl-phosphate synthase large chain	Q6NH16	121 kDa	170	192	93	151.667
DIP0274	DIP0274	Putative mutase	Q6NJW9	58 kDa	102	110	93	101.667
DIP1781	rplU	50S ribosomal protein L21	Q6NFV5	11 kDa	119	109	93	107
DIP0327	topA	DNA topoisomerase 1	Q6NJR6	107 kDa	145	109	92	115.333
DIP1791	clpP1	ATP-dependent Clp protease proteolytic subunit 1	Q6NFU5	23 kDa	78	69	92	79.6667
DIP1229	cobN	Putative cobalamin biosynthesis related protein	Q6NHB1	134 kDa	154	139	91	128
DIP0692	ahcY	Adenosylhomocysteinase	P61456	52 kDa	142	129	91	120.667
DIP1867	nrdE	Ribonucleoside-diphosphate reductase	Q6NFM0	81 kDa	104	123	91	106
DIP1089	gatB	Aspartyl/glutamyl-tRNA(Asn/Gln) amidotransferase subunit B	P61342	55 kDa	124	120	91	111.667
DIP1708	glyS	Glycine--tRNA ligase	Q6NG25	52 kDa	133	145	90	122.667
DIP2054	ackA	Acetate kinase	Q6NF47	43 kDa	104	112	90	102
DIP1882	pgm	Phosphoglucomutase	Q6NFK5	59 kDa	102	98	90	96.6667
DIP1378	DIP1378	Probable transcriptional regulatory protein DIP1378	P62034	27 kDa	111	81	89	93.6667
DIP0856	DIP0856	Putative serine protease	Q6NIC1	44 kDa	67	72	89	76
DIP2276	DIP2276	Uncharacterized protein	Q6NEJ7	32 kDa	136	148	87	123.667
DIP1098	ilvB	Acetolactate synthase	Q6NHN4	70 kDa	113	123	87	107.667
DIP1796	DIP1796	Putative ribose/galactose isomerase	Q6NFU0	17 kDa	92	82	87	87
DIP0878	DIP0878	Uncharacterized protein	Q6NI99	13 kDa	59	84	86	76.3333
DIP1589	ileS	Isoleucine--tRNA ligase	Q6NGD7	118 kDa	193	155	85	144.333
DIP1216	DIP1216	Putative uncharacterized protein	Q6NHC2	23 kDa	106	78	85	89.6667
DIP1888	DIP1888	Uncharacterized protein	Q6NFK0	21 kDa	92	70	84	82
DIP0658	pccB1	Propionyl CoA carboxylase beta chain 1	Q6NIV8	58 kDa	164	146	83	131
DIP1851	rph	Ribonuclease PH	Q6NFN6	26 kDa	181	137	82	133.333
DIP0833	DIP0833	Putative succinate-semialdehyde dehydrogenase	Q6NIE4	52 kDa	107	84	82	91
DIP2335	DIP2335	Putative dihydroxyacetone kinase sununit	Q6NEE0	21 kDa	60	49	82	63.6667
DIP0901	rplY	50S ribosomal protein L25	Q6NI77	22 kDa	227	106	81	138
DIP0409	hemL	Glutamate-1-semialdehyde 2,1-aminomutase	Q6NJJ2	45 kDa	93	79	81	84.3333
DIP1372	secD	Protein translocase subunit SecD	Q6NGX7	62 kDa	84	77	81	80.6667
DIP0260	DIP0260	Nucleoid-associated protein DIP0260	Q6NJY1	11 kDa	24	98	80	67.3333
DIP2097	pyrE	Orotate	Q6NF12	19 kDa	78	77	80	78.3333
DIP1294	DIP1294	Putative uncharacterized protein	Q6NH52	43 kDa	74	70	80	74.6667
DIP2032	DIP2032	Putative protease	Q6NF66	19 kDa	83	84	79	82
DIP1064	DIP1064	Putative thioredoxin-like protein	Q6NHR7	32 kDa	86	76	79	80.3333
DIP0541	adk	Adenylate kinase	Q6NJ71	20 kDa	106	69	79	84.6667
DIP2055	pta	Phosphate acetyltransferase	Q6NF46	51 kDa	115	87	78	93.3333
DIP2203	glf	UDP-galactopyranose mutase	Q6NER4	47 kDa	88	71	78	79
DIP0297	DIP0297	Uncharacterized protein	Q6NJU6	17 kDa	68	60	78	68.6667
DIP0162	DIP0162	Putative oxidoreductase, FAD-binding	Q6NK75	53 kDa	98	87	77	87.3333
DIP1629	ctaC	Cytochrome c oxidase subunit 2	Q6NG98	40 kDa	85	77	77	79.6667
DIP0611	DIP0611	Putative ABC transport system secreted protein	Q6NJ05	31 kDa	109	75	77	87
DIP0024	DIP0024	Putative membrane protein	Q6NKJ4	22 kDa	116	98	76	96.6667
DIP0698	DIP0698	Uncharacterized protein	Q6NIR9	25 kDa	87	78	76	80.3333
DIP1533	ffh	Signal recognition particle protein	Q6NGI2	58 kDa	110	77	76	87.6667
DIP1624	qcrB	Probable menaquinol-cytochrome c reductase cytochrome b subunit	Q6NGA3	60 kDa	66	62	76	68
DIP1783	ndk	Nucleoside diphosphate kinase	Q6NFV3	15 kDa	157	76	75	102.667
DIP1666	thrC	Threonine synthase	Q6NG64	53 kDa	108	102	74	94.6667
DIP0500	narG	Respiratory nitrate reductase 1 alpha chain	Q6NJA9	139 kDa	117	105	73	98.3333
DIP1065	glgB	1,4-alpha-glucan branching enzyme GlgB	Q6NHR6	83 kDa	53	69	72	64.6667
DIP2037	DIP2037	Putative peptidase	Q6NF63	48 kDa	116	91	71	92.6667
DIP1100	ilvC	Ketol-acid reductoisomerase	Q6NHN2	36 kDa	137	85	71	97.6667
DIP1090	DIP1090	Putative aldo/keto-reductase family protein	Q6NHP2	40 kDa	78	83	71	77.3333
DIP1435	DIP1435	Putative carbohydrate carrier protein (PTS system)	Q6NGS3	9 kDa	97	82	71	83.3333
DIP2373	trxB	Thioredoxin reductase	Q6NEA3	34 kDa	91	67	71	76.3333
DIP0650	sseA	Sulfurtransferase	Q6NIW6	33 kDa	67	46	71	61.3333
DIP1242	tatA	Sec-independent protein translocase protein TatA	Q6NH98	10 kDa	82	61	70	71
DIP0524	rpsH	30S ribosomal protein S8	Q6NJ88	14 kDa	57	41	70	56
DIP1928	purB	Putative adenylosuccinate lyase	Q6NFG3	53 kDa	132	114	69	105
DIP2002	ftsH	ATP-dependent zinc metalloprotease FtsH	Q6NF92	90 kDa	94	90	68	84
DIP1700	glmS	Glutamine--fructose-6-phosphate aminotransferase	Q6NG33	68 kDa	115	77	68	86.6667
DIP1163	DIP1163	Putative membrane protein	Q6NHH4	20 kDa	67	62	68	65.6667
DIP1051	atpG	ATP synthase gamma chain	Q6NHT0	36 kDa	54	37	68	53
DIP1104	serA	D-3-phosphoglycerate dehydrogenase	Q6NHM8	56 kDa	148	123	67	112.667
DIP1494	DIP1494	Putative glutathione reductase	Q6NGL7	51 kDa	115	98	67	93.3333
DIP1546	DIP1546	Uncharacterized protein	Q6NGH1	26 kDa	73	67	67	69
DIP0477	rpsS	30S ribosomal protein S19	Q6NJD1	10 kDa	62	59	67	62.6667
DIP0642	upp	Uracil phosphoribosyltransferase	Q6NIX4	22 kDa	76	56	67	66.3333
DIP1865	nrdF1	Ribonucleoside-diphosphate reductase subunit beta	Q6NFM2	38 kDa	67	61	66	64.6667
DIP2058	DIP2058	Putative purine phosphoribosyltransferase	Q6NF43	18 kDa	55	50	66	57
DIP1811	DIP1811	Putative zinc-binding dehydrogenase	Q6NFS5	36 kDa	194	124	65	127.667
DIP1782	DIP1782	Putative RNA-associated protein	Q6NFV4	107 kDa	98	111	65	91.3333
DIP1983	clpC	ATP-dependent Clp protease ATP-binding subunit	Q6NFB1	98 kDa	122	83	65	90
DIP1099	ilvH	Acetolactate synthase small subunit	Q6NHN3	19 kDa	94	71	65	76.6667
DIP1404	ppgK	Polyphosphate glucokinase	Q6NGU6	27 kDa	117	84	64	88.3333
DIP1157	DIP1157	Putative uncharacterized protein	Q6NHI0	30 kDa	91	60	64	71.6667
DIP1393	DIP1393	Uncharacterized protein	Q6NGV7	15 kDa	66	43	64	57.6667
DIP1173	argG	Argininosuccinate synthase	P61521	44 kDa	105	114	63	94
DIP0620	folD	Bifunctional protein FolD	Q6NIZ6	30 kDa	94	78	63	78.3333
DIP1880	DIP1880	Putative exported protein	Q6NFK7	27 kDa	76	74	63	71
DIP2056	DIP2056	Putative ferredoxin/ferredoxin-NADP reductase	Q6NF45	50 kDa	87	67	63	72.3333
DIP0483	DIP0483	Putative secreted protein	Q6NJC5	57 kDa	73	57	63	64.3333
DIP1885	DIP1885	Putative ABC transport system permease protein	Q6NFK3	90 kDa	90	69	62	73.6667
DIP1616	aroH	Phospho-2-dehydro-3-deoxyheptonate aldolase	Q6NGB1	51 kDa	84	69	62	71.6667
DIP1048	atpF	ATP synthase subunit b	Q6NHT3	21 kDa	52	51	62	55
DIP2290	ssb1	Single-stranded DNA-binding protein	Q6NEI4	20 kDa	47	37	62	48.6667
DIP1360	hisS	Histidine--tRNA ligase	P60914	47 kDa	83	68	61	70.6667
DIP1041	prfA	Peptide chain release factor 1	Q6NHU0	39 kDa	61	59	61	60.3333
DIP1034	argS	Arginine--tRNA ligase	Q6NHU6	60 kDa	99	80	60	79.6667
DIP1450	recA	Protein RecA	P62213	40 kDa	98	71	60	76.3333
DIP1151	ptsG	PTS system, glucose-specific IIABC component	Q6NHI6	72 kDa	85	89	59	77.6667
DIP0872	metG	Methionine--tRNA ligase	Q6NIA5	67 kDa	83	83	59	75
DIP0005	gyrB	DNA gyrase subunit B	Q6NKL3	75 kDa	107	80	59	82
DIP1049	atpH	ATP synthase subunit delta	Q6NHT2	29 kDa	118	73	59	83.3333
DIP1464	dapA	4-hydroxy-tetrahydrodipicolinate synthase	Q6NGP4	31 kDa	71	66	59	65.3333
DIP2003	hpt	Putative hypoxanthine phosphoribosyltransferase	Q6NF91	21 kDa	55	47	59	53.6667
DIP1254	aspA	Aspartate ammonia-lyase	Q6NH86	57 kDa	96	99	58	84.3333
DIP0595	guaA	GMP synthase [glutamine-hydrolyzing]	P60499	56 kDa	86	76	58	73.3333
DIP0431	nusG	Transcription termination/antitermination protein NusG	Q6NJH0	29 kDa	74	68	58	66.6667
DIP0651	DIP0651	Uncharacterized protein	Q6NIW5	39 kDa	79	64	58	67
DIP1625	qcrA	Probable menaquinol-cytochrome c reductase iron-sulfur subunit	Q6NGA2	45 kDa	73	56	58	62.3333
DIP1632	DIP1632	Putative membrane protein	Q6NG95	26 kDa	74	54	58	62
DIP1858	DIP1858	Nicotinate phosphoribosyltransferase	Q6NFM9	47 kDa	73	48	58	59.6667
DIP1160	infC	Translation initiation factor IF-3	Q6NHH7	19 kDa	57	35	58	50
DIP1406	sigA	RNA polymerase sigma factor SigA	Q6NGU4	56 kDa	78	81	57	72
DIP2030	DIP2030	Putative NAD(P)H-dependent reductase	Q6NF68	39 kDa	47	45	57	49.6667
DIP0948	ychF	Ribosome-binding ATPase YchF	Q6NI31	39 kDa	57	42	57	52
DIP1802	DIP1802	Uncharacterized protein	Q6NFT4	16 kDa	45	33	57	45
DIP1350	alaS	Alanine--tRNA ligase	P61699	96 kDa	138	109	56	101
DIP1197	engA	GTPase Der	Q6NHE1	61 kDa	80	88	56	74.6667
DIP2240	serS	Serine--tRNA ligase	Q6NEN2	47 kDa	92	73	56	73.6667
DIP1329	mihF	Integration host factor	Q6NH18	12 kDa	57	63	56	58.6667
DIP1933	1933	HIT family protein	Q6NFF8	15 kDa	66	53	56	58.3333
DIP2198	DIP2198	Uncharacterized protein	Q6NER9	74 kDa	107	106	55	89.3333
DIP2006	ppa	Inorganic pyrophosphatase	Q6NF88	18 kDa	94	71	55	73.3333
DIP0633	DIP0633	Putative exodeoxyribonuclease	Q6NIY3	33 kDa	57	47	55	53
DIP1984	DIP1984	Uncharacterized protein	Q6NFB0	18 kDa	60	41	55	52
DIP2320	leuS	Leucine--tRNA ligase	Q6NEF5	107 kDa	114	100	54	89.3333
DIP0581	DIP0581	Uncharacterized protein	Q6NJ32	41 kDa	51	51	53	51.6667
DIP1062	DIP1062	Putative iron-siderophore uptake system exported solute-binding component	Q6NHR9	37 kDa	52	50	53	51.6667
DIP1720	dnaJ1	Chaperone protein DnaJ 1	Q6NG14	40 kDa	41	43	52	45.3333
DIP1105	leuB	3-isopropylmalate dehydrogenase	Q6NHM7	36 kDa	85	84	51	73.3333
DIP0539	DIP0539	Putative sugar ABC transport syste ATP-binding protein	Q6NJ73	41 kDa	70	62	51	61
DIP0729	DIP0729	Uncharacterized protein	Q6NIN9	51 kDa	63	60	51	58
DIP0383	DIP0383	Uncharacterized protein	Q6NJL7	16 kDa	66	52	51	56.3333
DIP0324	DIP0324	Putative secreted protein	Q6NJR9	52 kDa	60	46	51	52.3333
DIP1172	argR	Arginine repressor	Q6NHG5	18 kDa	51	45	51	49
DIP1080	gatA	Glutamyl-tRNA(Gln) amidotransferase subunit A	Q6NHQ1	52 kDa	71	77	50	66
DIP2136	DIP2136	Putative aminotransferase	Q6NEX3	47 kDa	88	68	50	68.6667
DIP1705	DIP1705	Putative secreted protein	Q6NG28	71 kDa	54	59	50	54.3333
DIP0823	DIP0823	Uncharacterized protein	Q6NIF4	9 kDa	41	54	50	48.3333
DIP1341	DIP1341	Putative metallopeptidase	Q6NH06	39 kDa	65	51	50	55.3333
DIP0854	DIP0854	Putative two component system response regulator	Q6NIC3	26 kDa	59	46	50	51.6667
DIP1213	gnd	6-phosphogluconate dehydrogenase, decarboxylating	Q6NHC5	52 kDa	83	67	49	66.3333
DIP0159	DIP0159	Putative transferase	Q6NK78	123 kDa	54	57	49	53.3333
DIP1057	DIP1057	Putative methylmalonyl-CoA epimerase	Q6NHS4	17 kDa	61	43	49	51
DIP2260	msrA	Peptide methionine sulfoxide reductase MsrA	Q6NEL2	24 kDa	51	40	49	46.6667
DIP1792	clpP2	ATP-dependent Clp protease proteolytic subunit 2	Q6NFU4	22 kDa	78	54	48	60
DIP0480	rplP	50S ribosomal protein L16	Q6NJC8	16 kDa	58	45	48	50.3333
DIP1276	DIP1276	Putative secreted protein	Q6NH70	41 kDa	43	44	48	45
DIP2267	DIP2267	Putative two component system response regulator protein	Q6NEK6	22 kDa	58	32	48	46
DIP2200	gbsA	Betaine aldehyde dehydrogenase	Q6NER7	56 kDa	80	69	47	65.3333
DIP1672	DIP1672	Uncharacterized protein	Q6NG59	59 kDa	64	64	47	58.3333
DIP0645	lpdA	Dihydrolipoamide dehydrogenase	Q6NIX1	52 kDa	68	61	47	58.6667
DIP0161	DIP0161	Putative oxidoreductase	Q6NK76	27 kDa	97	46	47	63.3333
DIP0178	pat	Putative phenylalanine aminotransferase	P61004	37 kDa	84	82	46	70.6667
DIP0279	asd	Aspartate-semialdehyde dehydrogenase	Q6NJW4	36 kDa	79	65	46	63.3333
DIP1395	DIP1395	Uncharacterized protein	Q6NGV5	21 kDa	52	40	46	46
DIP0748	ftsE	Cell division ATP-binding protein	Q6NIM0	26 kDa	49	32	46	42.3333
DIP0933	DIP0933	Uncharacterized protein	Q6NI46	13 kDa	35	29	46	36.6667
DIP1725	DIP1725	Putative long-chain-fatty-acid-CoA ligase	Q6NG09	66 kDa	68	66	45	59.6667
DIP2285	DIP2285	Putative cation transport protein	Q6NEI9	8 kDa	70	63	45	59.3333
DIP1071	etfA	Electron transfer flavoprotein alpha-subunit	Q6NHR0	32 kDa	82	59	45	62
DIP2119	grpE	Protein GrpE	Q6NEZ0	24 kDa	59	42	45	48.6667
DIP0610	DIP0610	Putative ABC transport system secreted protein	Q6NJ06	31 kDa	45	36	45	42
DIP1992	DIP1992	Sodium:dicarboxylate symporter family	Q6NFA2	51 kDa	28	28	45	33.6667
DIP0108	irp6A	Ferrisiderophore receptor Irp6A	Q6NKC5	43 kDa	28	21	45	31.3333
DIP1987	lysU	Lysine--tRNA ligase	Q6NFA7	58 kDa	97	71	44	70.6667
DIP1422	DIP1422	Putative membrane protein	Q6NGT1	35 kDa	62	65	44	57
DIP2115	DIP2115	Putative aldehyde dehydrogenase	Q6NEZ4	55 kDa	72	59	44	58.3333
DIP2361	trpA	Tryptophan synthase alpha chain	Q6NEB5	29 kDa	44	53	44	47
DIP2138	DIP2138	Putative integral membrane protein/lysyl-tRNA synthetase fusion	Q6NEX1	115 kDa	52	50	44	48.6667
DIP0682	DIP0682	Putative mannose-1-phosphate guanyltransferase	Q6NIT4	38 kDa	53	43	44	46.6667
DIP1184	DIP1184	Putative secreted protein	Q6NHF4	32 kDa	58	37	44	46.3333
DIP0992	glgC	Glucose-1-phosphate adenylyltransferase	Q6NHY8	47 kDa	87	70	43	66.6667
DIP2287	DIP2287	Putative integral membrane transport protein	Q6NEI7	47 kDa	49	50	43	47.3333
DIP0885	DIP0885	Putative hydrolase	Q6NI92	38 kDa	67	49	43	53
DIP1664	DIP1664	Uncharacterized protein	Q6NG66	20 kDa	54	38	43	45
DIP1606	rsmH	Ribosomal RNA small subunit methyltransferase H	P60395	37 kDa	44	33	43	40
DIP1974	DIP1974	Putative CarD-like transcriptional factor	Q6NFC0	22 kDa	48	32	43	41
DIP1077	ligA	DNA ligase	Q6NHQ4	75 kDa	67	57	42	55.3333
DIP0687	DIP0687	Putative phosphomannomutase	Q6NIS9	49 kDa	62	41	42	48.3333
DIP0397	DIP0397	Putative secreted protein	Q6NJK4	31 kDa	52	39	42	44.3333
DIP0481	rpmC	50S ribosomal protein L29	Q6NJC7	9 kDa	46	33	42	40.3333
DIP1333	pyrC	Dihydroorotase	Q6NH14	48 kDa	66	50	41	52.3333
DIP1932	purD	Phosphoribosylamine--glycine ligase	Q6NFF9	45 kDa	56	49	41	48.6667
DIP1316	ribH	6,7-dimethyl-8-ribityllumazine synthase	P61721	16 kDa	56	41	41	46
DIP1715	pdxY	Pyridoxamine kinase	Q6NG19	31 kDa	42	37	41	40
DIP1389	DIP1389	Putative secreted protein	Q6NGW1	45 kDa	34	24	41	33
DIP1673	DIP1673	Uncharacterized protein	Q6NG58	7 kDa	32	42	40	38
DIP2369	DIP2369	Putative uncharacterized protein	Q6NEA7	32 kDa	37	35	40	37.3333
DIP1356	DIP1356	Putative membrane protein	Q6NGZ1	71 kDa	38	34	40	37.3333
DIP2106	DIP2106	Putative ABC transport system, ATP-binding subunit	Q6NF03	28 kDa	46	30	40	38.6667
DIP1707	DIP1707	Putative membrane protein	Q6NG26	20 kDa	39	28	40	35.6667
DIP2286	DIP2286	Putative cation-transporting P-type ATPase	Q6NEI8	79 kDa	67	65	39	57
DIP0959	DIP0959	Putative peptide ABC transport system ATP-binding protein	Q6NI20	62 kDa	75	52	39	55.3333
DIP2253	DIP2253	Uncharacterized protein	Q6NEL9	32 kDa	52	52	39	47.6667
DIP1076	DIP1076	Putative DNA polymerase	Q6NHQ5	26 kDa	71	45	39	51.6667
DIP0277	lysC	Aspartokinase	Q6NJW6	45 kDa	56	44	39	46.3333
DIP0021	DIP0021	Putative solute-binding lipoprotein	Q6NKJ7	34 kDa	45	40	39	41.3333
DIP1195	DIP1195	Pseudouridine synthase	Q6NHE3	35 kDa	48	39	39	42
DIP1843	bcp	Bacterioferritin comigratory protein	Q6NFP4	17 kDa	43	35	39	39
DIP1631	DIP1631	Uncharacterized protein	Q6NG96	12 kDa	43	29	39	37
DIP0149	DIP0149	Uncharacterized protein	Q6NK88	11 kDa	33	28	39	33.3333
DIP1032	DIP1032	Putative oxididoreductase subunit	Q6NHU8	28 kDa	69	57	38	54.6667
DIP1088	pfkA	6-phosphofructokinase I	Q6NHP3	37 kDa	67	52	38	52.3333
DIP2135	DIP2135	Putative zinc-binding alcohol dehydrogenase	Q6NEX4	39 kDa	63	51	38	50.6667
DIP0482	rpsQ	30S ribosomal protein S17	Q6NJC6	11 kDa	48	32	38	39.3333
DIP1560	hisA	1-5-phosphoribosylamino)methylideneamino imidazole-4-carboxamide isomerase	P60580	26 kDa	32	23	38	31
DIP1889	DIP1889	Putative transcriptional regulator	Q6NFJ9	31 kDa	53	55	37	48.3333
DIP0979	dapD	2,3,4,5-tetrahydropyridine-2,6-dicarboxylate N-succinyltransferase	Q6NI01	34 kDa	51	45	37	44.3333
DIP1328	gmk	Guanylate kinase	P60550	21 kDa	40	43	37	40
DIP0499	narH	Nitrate reductase beta chain	Q6NJB0	59 kDa	48	42	37	42.3333
DIP0702	DIP0702	Uncharacterized protein	Q6NIR5	18 kDa	60	23	37	40
DIP2130	DIP2130	Putative phosphoribosylformylglycinamidine synthase	Q6NEX9	133 kDa	55	73	36	54.6667
DIP1086	DIP1086	Iron transport system exported solute-binding component	Q6NHP5	38 kDa	59	56	36	50.3333
DIP1728	DIP1728	Putative peptidase	Q6NG06	73 kDa	52	55	36	47.6667
DIP2063	purA	Adenylosuccinate synthetase	Q6NF38	47 kDa	46	50	36	44
DIP1325	metK	S-adenosylmethionine synthase	P61945	44 kDa	41	43	36	40
DIP1466	dapB	4-hydroxy-tetrahydrodipicolinate reductase	Q6NGP2	26 kDa	49	40	36	41.6667
DIP1334	pyrB	Aspartate carbamoyltransferase	Q6NH13	34 kDa	36	26	36	32.6667
DIP1043	DIP1043	Uncharacterized protein	Q6NHT8	23 kDa	34	26	36	32
DIP1332	carA	Carbamoyl-phosphate synthase small chain	Q6NH15	41 kDa	33	19	36	29.3333
DIP2180	pckG	Phosphoenolpyruvate carboxykinase [GTP]	Q6NET5	67 kDa	56	48	35	46.3333
DIP1304	zwf	Glucose-6-phosphate 1-dehydrogenase	Q6NH41	61 kDa	42	47	35	41.3333
DIP0704	DIP0704	Uncharacterized protein	Q6NIR3	49 kDa	55	41	35	43.6667
DIP2007	DIP2007	Uncharacterized protein	Q6NF87	11 kDa	37	40	35	37.3333
DIP0059	DIP0059	Uncharacterized protein	Q6NKG7	32 kDa	24	24	35	27.6667
DIP0467	rpsL	30S ribosomal protein S12	Q6NJD8	14 kDa	37	20	35	30.6667
DIP1122	ppc	Phosphoenolpyruvate carboxylase	P61448	101 kDa	111	89	34	78
DIP1174	argH	Argininosuccinate lyase	Q6NHG4	52 kDa	52	57	34	47.6667
DIP1128	leuD	3-isopropylmalate dehydratase small subunit	Q6NHK9	22 kDa	59	54	34	49
DIP1506	pyrH	Uridylate kinase	Q6NGK6	26 kDa	64	45	34	47.6667
DIP0002	dnaN	DNA polymerase III subunit beta	Q6NKL6	44 kDa	65	34	34	44.3333
DIP1498	ispG	4-hydroxy-3-methylbut-2-en-1-yl diphosphate synthase	Q6NGL3	41 kDa	38	32	34	34.6667
DIP0935	DIP0935	Putative phosphinothricin N-acetyltransferase	Q6NI44	21 kDa	26	20	34	26.6667
DIP1066	glgE	Alpha-1,4-glucan:maltose-1-phosphate maltosyltransferase	Q6NHR5	75 kDa	40	53	33	42
DIP0427	DIP0427	Putative lactate dehydrogenase	Q6NJH4	34 kDa	37	40	33	36.6667
DIP1320	rpe	Ribulose-phosphate 3-epimerase	Q6NH25	25 kDa	59	34	33	42
DIP1363	DIP1363	Putative isomerase	Q6NGY5	30 kDa	39	25	33	32.3333
DIP1394	DIP1394	Uncharacterized protein	Q6NGV6	27 kDa	30	25	33	29.3333
DIP1586	DIP1586	Putative secreted protein	Q6NGE0	21 kDa	30	22	33	28.3333
DIP1036	thrA	Homoserine dehydrogenase	Q6NHU4	47 kDa	94	55	32	60.3333
DIP0742	DIP0742	Putative decarboxylase	Q6NIM6	12 kDa	55	48	32	45
DIP1096	ilvD	Dihydroxy-acid dehydratase	Q6NHN6	65 kDa	54	48	32	44.6667
DIP1936	DIP1936	Putative two component system response regulator protein	Q6NFF5	27 kDa	48	44	32	41.3333
DIP1415	galE	UDP-glucose 4-epimerase	P33119	35 kDa	34	44	32	36.6667
DIP0639	DIP0639	Uncharacterized protein	Q6NIX7	45 kDa	44	34	32	36.6667
DIP1292	csd	Cysteine desulfurase	Q6NH54	47 kDa	40	30	32	34
DIP0826	DIP0826	Putative sulfite synthesis related protein	Q6NIF1	27 kDa	46	29	32	35.6667
DIP1305	DIP1305	Putative uncharacterized protein	Q6NH40	35 kDa	33	26	32	30.3333
DIP0271	deoD	Purine nucleoside phosphorylase II	Q6NJX2	26 kDa	34	23	32	29.6667
DIP0265	DIP0265	Putative nitroreductase	Q6NJX6	28 kDa	29	21	32	27.3333
DIP0177	DIP0177	Putative quinone oxidoreductase	Q6NK60	33 kDa	61	66	31	52.6667
DIP0053	pknB	Probable serine/threonine-protein kinase	Q6NKH3	71 kDa	69	47	31	49
DIP1196	cmk	Cytidylate kinase	Q6NHE2	25 kDa	51	45	31	42.3333
DIP2379	DIP2379	Putative integral membrane protein	Q6NE97	37 kDa	30	45	31	35.3333
DIP1492	mqo	Probable malate:quinone oxidoreductase	Q6NGL9	55 kDa	51	34	31	38.6667
DIP1078	DIP1078	Putative uncharacterized protein	Q6NHQ3	23 kDa	43	34	31	36
DIP1171	argF	Ornithine carbamoyltransferase	Q6NHG6	35 kDa	21	28	31	26.6667
DIP1177	DIP1177	Putative uncharacterized protein	Q6NHG1	40 kDa	35	27	31	31
DIP1618	DIP1618	Putative acyltransferase	Q6NGA9	27 kDa	37	26	31	31.3333
DIP1287	DIP1287	UPF0210 protein DIP1287	Q6NH59	47 kDa	49	51	30	43.3333
DIP0567	DIP0567	Uncharacterized protein	Q6NJ46	30 kDa	58	40	30	42.6667
DIP0511	DIP0511	Putative lysine biosynthesis protein	Q6NJA1	32 kDa	48	39	30	39
DIP1168	argJ	Arginine biosynthesis bifunctional protein ArgJ	P62059	40 kDa	48	35	30	37.6667
DIP1850	DIP1850	Non-canonical purine NTP pyrophosphatase	Q6NFN7	22 kDa	37	34	30	33.6667
DIP1232	cobH	Precorrin-8X methylmutase	Q6NHA8	23 kDa	38	30	30	32.6667
DIP0309	DIP0309	Putative membrane protein	Q6NJT4	19 kDa	29	27	30	28.6667
DIP1566	hisD	Histidinol dehydrogenase	P60858	48 kDa	44	26	30	33.3333
DIP0519	DIP0519	Putative epimerase	Q6NJ93	24 kDa	35	21	30	28.6667
DIP2237	glpD	Putative glycerol-3-phosphate dehydrogenase	Q6NEN5	63 kDa	39	41	29	36.3333
DIP1686	DIP1686	Uncharacterized protein	Q6NG47	16 kDa	26	31	29	28.6667
DIP0857	DIP0857	Putative molybdopterin biosynthesis protein	Q6NIC0	21 kDa	29	29	29	29
DIP0294	DIP0294	Putative membrane protein	Q6NJU9	48 kDa	29	24	29	27.3333
DIP1138	DIP1138	Putative DNA methylase	Q6NHJ9	21 kDa	19	15	29	21
DIP2189	DIP2189	Putative polyketide synthase	Q6NES8	170 kDa	56	72	28	52
DIP1630	asnB	Asparagine synthetase	Q6NG97	73 kDa	71	63	28	54
DIP0521	nagB	Glucosamine-6-phosphate deaminase	Q6NJ91	29 kDa	53	45	28	42
DIP1565	hisC	Histidinol-phosphate aminotransferase	P60999	41 kDa	45	42	28	38.3333
DIP0638	DIP0638	Uncharacterized protein	Q6NIX8	35 kDa	42	40	28	36.6667
DIP1256	hisG	ATP phosphoribosyltransferase	P60803	30 kDa	53	37	28	39.3333
DIP0054	pknA	Probable serine/threonine-protein kinase	Q6NKH2	53 kDa	37	35	28	33.3333
DIP1774	rsfS	Ribosomal silencing factor RsfS	Q6NFW2	18 kDa	15	33	28	25.3333
DIP0173	DIP0173	Putative membrane protein	Q6NK64	36 kDa	38	25	28	30.3333
DIP1886	DIP1886	Putative ABC transport system ATP-binding protein	Q6NFK2	27 kDa	39	24	28	30.3333
DIP0266	leuA	2-isopropylmalate synthase	Q6NJX5	67 kDa	55	53	27	45
DIP2265	DIP2265	Uncharacterized protein	Q6NEK8	27 kDa	49	20	27	32
DIP1891	cysE	Serine acetyltransferase	Q6NFJ7	20 kDa	23	19	27	23
DIP0852	rpmE2	50S ribosomal protein L31 type B	Q6NIC5	10 kDa	22	15	27	21.3333
DIP2255	ldh	L-lactate dehydrogenase	P62050	35 kDa	68	44	26	46
DIP1249	DIP1249	Putative uncharacterized protein	Q6NH91	31 kDa	57	36	26	39.6667
DIP0528	rpmD	50S ribosomal protein L30	Q6NJ84	7 kDa	37	36	26	33
DIP0655	DIP0655	Putative ribokinase	Q6NIW1	31 kDa	39	32	26	32.3333
DIP0410	DIP0410	Putative phosphoglycerate mutase	Q6NJJ1	23 kDa	37	31	26	31.3333
DIP1990	DIP1990	Putative ABC transport system, ATP-binding protein	Q6NFA4	33 kDa	30	31	26	29
DIP1479	DIP1479	Putative N utilization related protein	Q6NGN0	36 kDa	32	22	26	26.6667
DIP0848	rpsR	30S ribosomal protein S18	Q6NIC9	10 kDa	33	20	26	26.3333
DIP0378	DIP0378	Putative secreted protein	Q6NJM0	26 kDa	24	20	26	23.3333
DIP2188	pccB	Propionyl-CoA carboxylase complex B subunit	Q6NES9	56 kDa	40	44	25	36.3333
DIP1887	murA	UDP-N-acetylglucosamine 1-carboxyvinyltransferase	Q6NFK1	44 kDa	44	35	25	34.6667
DIP0989	DIP0989	Putative hydrolase	Q6NHZ1	52 kDa	40	32	25	32.3333
DIP1233	cobIJ	Putative bifunctional cobalamin biosynthesis protein	Q6NHA7	53 kDa	33	32	25	30
DIP1864	ctaD	Cytochrome c oxidase subunit 1	Q6NFM3	63 kDa	23	27	25	25
DIP2162	DIP2162	Putative ABC transport system, solute-binding protein	Q6NEV3	53 kDa	22	25	25	24
DIP0630	DIP0630	Putative methionine biosynthesis-related protein	Q6NIY6	47 kDa	38	23	25	28.6667
DIP1354	DIP1354	Putative membrane protein	Q6NGZ3	31 kDa	22	18	25	21.6667
DIP1970	DIP1970	SpoU rRNA Methylase family protein	Q6NFC4	34 kDa	39	35	24	32.6667
DIP1693	DIP1693	Putative N-acetylglucosamine related protein	Q6NG40	29 kDa	39	34	24	32.3333
DIP0974	DIP0974	Putative aminotransferase	Q6NI06	39 kDa	36	29	24	29.6667
DIP0429	DIP0429	Putative polyprenyl diphosphate synthase component	Q6NJH2	36 kDa	31	29	24	28
DIP2334	DIP2334	Putative dihydroxyacetone kinase sununit	Q6NEE1	35 kDa	21	27	24	24
DIP0846	amtR	Putative tetR family regulatory protein	Q6NID1	24 kDa	43	26	24	31
DIP0919	DIP0919	Uncharacterized protein	Q6NI59	21 kDa	18	26	24	22.6667
DIP1240	DIP1240	Putative tRNA (cytidine(34)-2'-O)-methyltransferase	Q6NHA0	17 kDa	33	23	24	26.6667
DIP1801	DIP1801	Uncharacterized protein	Q6NFT5	21 kDa	22	21	24	22.3333
DIP2191	DIP2191	Uncharacterized protein	Q6NES6	32 kDa	28	19	24	23.6667
DIP1979	DIP1979	Carbonic anhydrase	Q6NFB5	22 kDa	39	33	23	31.6667
DIP1795	DIP1795	Putative exported protein	Q6NFU1	27 kDa	44	32	23	33
DIP0403	hemB	Delta-aminolevulinic acid dehydratase	Q6NJJ8	36 kDa	26	32	23	27
DIP0057	DIP0057	Putative phosphoprotein phosphatase	Q6NKG9	51 kDa	23	26	23	24
DIP1126	DIP1126	Putative IclR-family transcriptional regulator	Q6NHL1	25 kDa	35	24	23	27.3333
DIP0680	DIP0680	Uncharacterized protein	Q6NIT6	51 kDa	17	21	23	20.3333
DIP1856	DIP1856	Uncharacterized protein	Q6NFN1	19 kDa	17	15	23	18.3333
DIP0736	DIP0736	Putative protease	Q6NIN2	34 kDa	17	15	23	18.3333
DIP1642	DIP1642	Putative membrane protein	Q6NG86	28 kDa	14	15	23	17.3333
DIP0285	DIP0285	Putative glycerol-3-phosphate transporter	Q6NJV8	50 kDa	32	35	22	29.6667
DIP1911	mshD	Mycothiol acetyltransferase	Q6NFH9	33 kDa	52	28	22	34
DIP0679	DIP0679	Uncharacterized protein	Q6NIT7	23 kDa	32	24	22	26
DIP1183	DIP1183	Putative membrane protein	Q6NHF5	42 kDa	30	23	22	25
DIP2266	DIP2266	Uncharacterized protein	Q6NEK7	12 kDa	20	23	22	21.6667
DIP1873	nadE	NH(3)-dependent NAD(+) synthetase	Q6NFL4	30 kDa	15	21	22	19.3333
DIP1390	DIP1390	Putative secreted protein	Q6NGW0	21 kDa	23	19	22	21.3333
DIP1079	gatC	Aspartyl/glutamyl-tRNA(Asn/Gln) amidotransferase subunit C	Q6NHQ2	11 kDa	21	18	22	20.3333
DIP1965	DIP1965	Uncharacterized protein	Q6NFC9	12 kDa	16	18	22	18.6667
DIP1250	DIP1250	M18 family aminopeptidase	Q6NH90	48 kDa	22	11	22	18.3333
DIP0387	DIP0387	Putative ligase	Q6NJL4	62 kDa	42	30	21	31
DIP0331	DIP0331	Uncharacterized protein	Q6NJR2	32 kDa	46	28	21	31.6667
DIP1371	secF	Protein-export membrane protein SecF	Q6NGX8	40 kDa	24	26	21	23.6667
DIP0535	DIP0535	Putative sugar ABC transport system membrane protein	Q6NJ77	52 kDa	20	26	21	22.3333
DIP2099	DIP2099	Putative sulfultransferase	Q6NF10	30 kDa	40	25	21	28.6667
DIP1710	DIP1710	Putative ferric uptake regulatory protein	Q6NG23	16 kDa	26	25	21	24
DIP1037	thrB	Homoserine kinase	Q6NHU3	32 kDa	35	23	21	26.3333
DIP1501	DIP1501	Putative membrane protein	Q6NGL0	19 kDa	28	20	21	23
DIP0298	DIP0298	Putative penicillin-binding secreted protein	Q6NJU5	83 kDa	22	20	21	21
DIP0746	prfB	Peptide chain release factor 2	Q6NIM2	41 kDa	19	19	21	19.6667
DIP0849	rpsN	30S ribosomal protein S14	Q6NIC8	12 kDa	38	18	21	25.6667
DIP0862	DIP0862	Putative urydyltransferase	Q6NIB5	33 kDa	27	17	21	21.6667
DIP0135	DIP0135	Putative oxidoreductase	Q6NK99	26 kDa	21	16	21	19.3333
DIP1544	rnc	Ribonuclease 3	Q6NGH3	27 kDa	32	13	21	22
DIP0653	DIP0653	Uncharacterized protein	Q6NIW3	15 kDa	13	13	21	15.6667
DIP2346	DIP2346	UPF0371 protein DIP2346	Q6NEC9	55 kDa	35	41	20	32
DIP0911	mfd	Transcription-repair-coupling factor	Q6NI67	139 kDa	24	31	20	25
DIP1598	murG	UDP-N-acetylglucosamine--N-acetylmuramyl-(pentapeptide) pyrophosphoryl-undecaprenol N-acetylglucosamine transferase	Q6NGC8	38 kDa	25	29	20	24.6667
DIP0157	DIP0157	Putative secreted protein	Q6NK80	33 kDa	26	26	20	24
DIP1927	purC	Phosphoribosylaminoimidazole-succinocarboxamide synthase	Q6NFG4	33 kDa	33	25	20	26
DIP1317	ribA	Riboflavin biosynthesis protein RibBA	Q6NH28	45 kDa	31	25	20	25.3333
DIP1671	glnA2	Glutamine synthetase II	Q6NG60	50 kDa	18	24	20	20.6667
DIP1176	tyrS	Tyrosine--tRNA ligase	Q6NHG2	47 kDa	28	23	20	23.6667
DIP2377	parA	Putative chromosome partitioning protein	Q6NE99	36 kDa	21	23	20	21.3333
DIP1400	dut	Deoxyuridine 5'-triphosphate nucleotidohydrolase	P61907	16 kDa	29	21	20	23.3333
DIP2122	DIP2122	Putative integral membrane protein	Q6NEY7	45 kDa	20	21	20	20.3333
DIP1626	qcrC	Probable menaquinol-cytochrome c reductase cytochrome c subunit	Q6NGA1	30 kDa	19	21	20	20
DIP2296	DIP2296	Putative MarR-family transcriptional regulator	Q6NEH8	17 kDa	38	20	20	26
DIP1442	dapF	Diaminopimelate epimerase	Q6NGR6	31 kDa	23	20	20	21
DIP1006	DIP1006	Shikimate 5-dehydrogenase family protein	Q6NHX4	29 kDa	27	19	20	22
DIP1527	rplS	50S ribosomal protein L19	Q6NGI8	13 kDa	22	19	20	20.3333
DIP1225	rbpA	RNA polymerase-binding protein RbpA	Q6NHB5	15 kDa	26	18	20	21.3333
DIP1322	fmt	Methionyl-tRNA formyltransferase	Q6NH23	34 kDa	20	18	20	19.3333
DIP1348	DIP1348	Putative secreted protein	Q6NGZ9	41 kDa	10	15	20	15
DIP1235	cobM	Precorrin-4 C11-methyltransferase	Q6NHA5	27 kDa	20	14	20	18
DIP1744	DIP1744	Putative prolyl aminopeptidase	Q6NFZ1	46 kDa	19	11	20	16.6667
DIP1146	polA	DNA polymerase	Q6NHJ1	99 kDa	50	43	19	37.3333
DIP1112	DIP1112	Putative hydrolase, FAA-family	Q6NHM4	29 kDa	38	37	19	31.3333
DIP0126	DIP0126	Uncharacterized protein	Q6NKA8	60 kDa	31	26	19	25.3333
DIP1130	gpsA	Glycerol-3-phosphate dehydrogenase [NAD(P)+]	P61738	35 kDa	23	21	19	21
DIP1097	DIP1097	Putative low molecular weight protein antigen 6	Q6NHN5	18 kDa	15	21	19	18.3333
DIP0850	rpmG	50S ribosomal protein L33	Q6NIC7	6 kDa	26	20	19	21.6667
DIP1323	def	Peptide deformylase	Q6NH22	19 kDa	21	17	19	19
DIP0708	DIP0708	Cys-tRNA(Pro)/Cys-tRNA(Cys) deacylase	Q6NIQ9	17 kDa	19	15	19	17.6667
DIP0835	pcrA	ATP-dependent DNA helicase	Q6NIE2	89 kDa	42	32	18	30.6667
DIP1427	DIP1427	Putative sugar related operon transcriptional regulator (PTS system)	Q6NGS7	27 kDa	39	23	18	26.6667
DIP0882	DIP0882	Putative RNA polymerase sigma factor	Q6NI95	35 kDa	30	23	18	23.6667
DIP1925	DIP1925	Glutathione peroxidase	Q6NFG6	18 kDa	25	23	18	22
DIP0668	hypE	Hydrogenase expression/formation protein HypE	Q6NIU8	37 kDa	27	22	18	22.3333
DIP1468	rpsO	30S ribosomal protein S15	Q6NGP0	10 kDa	27	20	18	21.6667
DIP0822	DIP0822	Putative cobalamin synthesis related protein	Q6NIF5	28 kDa	29	17	18	21.3333
DIP1327	rpoZ	DNA-directed RNA polymerase subunit omega	P60333	10 kDa	15	14	18	15.6667
DIP1335	pyrR	Bifunctional protein PyrR	Q6NH12	21 kDa	14	14	18	15.3333
DIP2327	chrA	Two-component response regulator ChrA	Q6NEE8	21 kDa	21	13	18	17.3333
DIP0156	DIP0156	Putative membrane protein	Q6NK81	34 kDa	16	10	18	14.6667
DIP0372	DIP0372	Putative succinate dehydrogenase iron-sulfur protein	Q6NJM6	27 kDa	15	9	18	14
DIP1764	lepA	Elongation factor 4	P60931	69 kDa	31	36	17	28
DIP1597	murC	UDP-N-acetylmuramate--L-alanine ligase	P61677	51 kDa	38	30	17	28.3333
DIP0983	DIP0983	Uncharacterized protein	Q6NHZ7	28 kDa	30	26	17	24.3333
DIP0160	DIP0160	Putative membrane protein	Q6NK77	75 kDa	20	22	17	19.6667
DIP1142	atrC	Putative ABC transport system ATP-binding protein	Q6NHJ5	28 kDa	21	21	17	19.6667
DIP0055	pbpA	Putative secreted penicillin-binding protein	Q6NKH1	51 kDa	15	19	17	17
DIP0272	DIP0272	Putative antibiotic resistance protein (Membrane protein)	Q6NJX1	48 kDa	18	18	17	17.6667
DIP0940	DIP0940	Putative membrane protein	Q6NI39	21 kDa	12	16	17	15
DIP1226	ppm1	Putative polyprenol phosphate mannosyl transferase 1	Q6NHB4	30 kDa	28	15	17	20
DIP1484	DIP1484	Putative uroporphyrinogen III methyltransferase	Q6NGM5	28 kDa	20	14	17	17
DIP1918	DIP1918	Uncharacterized protein	Q6NFH3	8 kDa	29	13	17	19.6667
DIP1942	DIP1942	Putative TetR-family regulatory protein	Q6NFE9	23 kDa	20	11	17	16
DIP1158	DIP1158	Putative hydrolase	Q6NHH9	23 kDa	15	11	17	14.3333
DIP0839	purH	Bifunctional purine biosynthesis protein PurH	Q6NID8	56 kDa	30	39	16	28.3333
DIP0701	DIP0701	Uncharacterized protein	Q6NIR6	14 kDa	28	35	16	26.3333
DIP0423	menD	2-succinyl-5-enolpyruvyl-6-hydroxy-3-cyclohexene-1-carboxylate synthase	Q6NJH8	54 kDa	22	25	16	21
DIP0982	dapE	Succinyl-diaminopimelate desuccinylase	Q6NHZ8	39 kDa	28	24	16	22.6667
DIP0691	DIP0691	Uncharacterized protein	Q6NIS5	13 kDa	25	24	16	21.6667
DIP0001	dnaA	Chromosomal replication initiator protein DnaA	Q6NKL7	63 kDa	26	23	16	21.6667
DIP2357	panC	Pantothenate synthetase	Q6NEB8	31 kDa	20	22	16	19.3333
DIP0609	metN	Methionine import ATP-binding protein MetN	Q6NJ07	37 kDa	24	20	16	20
DIP0585	DIP0585	Putative iron transport system ATP-binding protein	Q6NJ28	29 kDa	23	17	16	18.6667
DIP0520	DIP0520	Putative deacetylase	Q6NJ92	39 kDa	21	17	16	18
DIP2370	DIP2370	Putative secreted protein	Q6NEA6	95 kDa	17	17	16	16.6667
DIP2045	def	Peptide deformylase	Q6NF56	20 kDa	11	17	16	14.6667
DIP1531	rimM	Ribosome maturation factor RimM	Q6NGI4	18 kDa	25	14	16	18.3333
DIP1919	purM	Phosphoribosylformylglycinamidine cyclo-ligase	Q6NFH2	37 kDa	25	14	16	18.3333
DIP0430	secE	Protein translocase subunit SecE	Q6NJH1	13 kDa	19	12	16	15.6667
DIP1461	DIP1461	Putative cell division protein	Q6NGP7	109 kDa	28	28	15	23.6667
DIP1852	DIP1852	Uncharacterized protein	Q6NFN5	29 kDa	31	26	15	24
DIP0394	proC	Pyrroline-5-carboxylate reductase	Q6NJK7	28 kDa	29	24	15	22.6667
DIP0902	DIP0902	Putative hydrolase	Q6NI76	67 kDa	19	24	15	19.3333
DIP0536	DIP0536	Putative sugar ABC transport system membrane protein	Q6NJ76	33 kDa	19	24	15	19.3333
DIP0784	DIP0784	Putative phosphoserine aminotransferase	Q6NIJ1	40 kDa	23	22	15	20
DIP0569	DIP0569	Uncharacterized protein	Q6NJ44	18 kDa	14	18	15	15.6667
DIP1326	dfp	DNA/pantothenate metabolism flavoprotein homolog	Q6NH19	44 kDa	31	16	15	20.6667
DIP1379	tesB	Putative acyl-CoA thioesterase II	Q6NGX1	32 kDa	28	15	15	19.3333
DIP1641	lipA	Lipoyl synthase	P61194	39 kDa	17	15	15	15.6667
DIP1840	DIP1840	Uncharacterized protein	Q6NFP7	16 kDa	25	14	15	18
DIP2367	DIP2367	Putative uncharacterized protein	Q6NEA9	21 kDa	17	14	15	15.3333
DIP0997	DIP0997	Putative ATP-binding protein	Q6NHY3	39 kDa	15	14	15	14.6667
DIP2183	DIP2183	Putative integral membrane protein	Q6NET2	80 kDa	11	14	15	13.3333
DIP2302	DIP2302	Putative integral membrane protein	Q6NEH2	23 kDa	11	14	15	13.3333
DIP1514	DIP1514	Uncharacterized protein	Q6NGJ9	12 kDa	18	13	15	15.3333
DIP0153	DIP0153	Uncharacterized protein	Q6NK84	23 kDa	17	13	15	15
DIP0186	DIP0186	Uncharacterized protein	Q6NK52	6 kDa	16	13	15	14.6667
DIP0786	DIP0786	Peptidyl-prolyl cis-trans isomerase	Q6NII9	13 kDa	14	12	15	13.6667
DIP0411	DIP0411	Putative electron transport related protein	Q6NJJ0	20 kDa	17	11	15	14.3333
DIP0886	DIP0886	Uncharacterized protein	Q6NI91	46 kDa	19	10	15	14.6667
DIP1349	DIP1349	Putative Holliday junction resolvase	Q6NGZ8	19 kDa	10	7	15	10.6667
DIP1397	dxs	1-deoxy-D-xylulose-5-phosphate synthase	Q6NGV3	68 kDa	27	25	14	22
DIP0358	DIP0358	Putative CoA-ligase	Q6NJP0	61 kDa	24	25	14	21
DIP0635	trpS	Tryptophan--tRNA ligase	Q6NIY1	38 kDa	19	24	14	19
DIP1095	DIP1095	Conserved hypothetical integral membrane protein	Q6NHN7	39 kDa	30	23	14	22.3333
DIP0904	glmU	Bifunctional protein GlmU	Q6NI74	51 kDa	17	23	14	18
DIP1165	pheS	Phenylalanine--tRNA ligase alpha subunit	Q6NHH2	39 kDa	17	20	14	17
DIP0939	DIP0939	Fructose-1,6-bisphosphatase	Q6NI40	36 kDa	25	19	14	19.3333
DIP1714	era	GTPase Era	Q6NG20	34 kDa	28	18	14	20
DIP0370	DIP0370	Putative succinate dehydrogenease cytochrome B subunit	Q6NJM8	28 kDa	21	18	14	17.6667
DIP1587	DIP1587	Putative L-asparaginase	Q6NGD9	31 kDa	19	18	14	17
DIP1182	recN	DNA repair protein RecN	Q6NHF6	62 kDa	20	16	14	16.6667
DIP0896	DIP0896	Putative oxydoreductase	Q6NI82	29 kDa	20	14	14	16
DIP1387	DIP1387	Uncharacterized protein	Q6NGW3	21 kDa	19	14	14	15.6667
DIP0058	DIP0058	Putative secreted protein	Q6NKG8	17 kDa	14	13	14	13.6667
DIP0571	DIP0571	Putative secreted protein	Q6NJ42	17 kDa	18	12	14	14.6667
DIP0771	DIP0771	Putative membrane protein	Q6NIK4	24 kDa	12	11	14	12.3333
DIP1072	DIP1072	Putative aminotransferase, class V	Q6NHQ9	40 kDa	7	10	14	10.3333
DIP1352	DIP1352	Putative uncharacterized protein	Q6NGZ5	47 kDa	15	8	14	12.3333
DIP0619	DIP0619	Putative diphtheria toxin repressor 2	Q6NIZ7	23 kDa	18	7	14	13
DIP0513	DIP0513	Putative oligopeptide transport system (Integral membrane and ATP-binding proteins)	Q6NJ99	71 kDa	17	26	13	18.6667
DIP1318	ribE	Riboflavin synthase alpha chain	Q6NH27	22 kDa	24	25	13	20.6667
DIP2329	DIP2329	Conserved integral membrane protein	Q6NEE6	66 kDa	27	24	13	21.3333
DIP2107	DIP2107	Putative integral membrane transport protein	Q6NF02	56 kDa	22	24	13	19.6667
DIP1067	DIP1067	Putative ABC transport system, ATP-binding protein	Q6NHR4	32 kDa	28	23	13	21.3333
DIP0991	DIP0991	Putative glycosyltransferase	Q6NHY9	43 kDa	30	22	13	21.6667
DIP0703	DIP0703	Putative oxidoreductase	Q6NIR4	38 kDa	21	20	13	18
DIP0825	thyA	Thymidylate synthase	Q6NIF2	31 kDa	23	19	13	18.3333
DIP0689	DIP0689	Putative mannose-phosphate isomerase	Q6NIS7	42 kDa	21	19	13	17.6667
DIP1291	DIP1291	Putative nitrogen fixation protein NifU-related protein	Q6NH55	16 kDa	20	19	13	17.3333
DIP2351	trpB	Tryptophan synthase beta chain	Q6NEC4	47 kDa	28	18	13	19.6667
DIP0518	DIP0518	Putative regulatory protein sugar kinase	Q6NJ94	30 kDa	22	18	13	17.6667
DIP2133	DIP2133	Putative conserved membrane protein	Q6NEX6	91 kDa	9	18	13	13.3333
DIP1264	pyrD	Dihydroorotate dehydrogenase (quinone)	Q6NH79	39 kDa	24	17	13	18
DIP1443	miaA	tRNA dimethylallyltransferase	Q6NGR5	33 kDa	16	16	13	15
DIP2344	DIP2344	Putative uncharacterized protein	Q6NED1	29 kDa	22	15	13	16.6667
DIP1239	DIP1239	Putative helicase	Q6NHA1	104 kDa	18	15	13	15.3333
DIP0709	rpoE	RNA polymerase sigma factor	Q6NIQ8	23 kDa	18	15	13	15.3333
DIP2368	DIP2368	Putative tRNA nucleotidyltransferase	Q6NEA8	56 kDa	15	15	13	14.3333
DIP2251	DIP2251	Putative sodium/alanine symporter	Q6NEM1	53 kDa	14	15	13	14
DIP1330	pyrF	Orotidine 5'-phosphate decarboxylase	Q6NH17	30 kDa	14	14	13	13.6667
DIP0971	mshB	1D-myo-inositol 2-acetamido-2-deoxy-alpha-D-glucopyranoside deacetylase	Q6NI09	31 kDa	18	13	13	14.6667
DIP1593	sepF	Cell division protein SepF	Q6NGD3	17 kDa	17	13	13	14.3333
DIP0413	DIP0413	Putative membrane protein	Q6NJI8	59 kDa	13	13	13	13
DIP1361	DIP1361	Putative uncharacterized protein	Q6NGY7	24 kDa	9	13	13	11.6667
DIP0749	DIP0749	Cell division protein FtsX	Q6NIL9	33 kDa	18	12	13	14.3333
DIP2001	folE	GTP cyclohydrolase 1	Q6NF93	21 kDa	14	12	13	13
DIP0693	tmk	Thymidylate kinase	Q6NIS4	23 kDa	12	12	13	12.3333
DIP1391	DIP1391	Putative membrane protein	Q6NGV9	23 kDa	11	12	13	12
DIP1545	DIP1545	Uncharacterized protein	Q6NGH2	18 kDa	16	11	13	13.3333
DIP0724	DIP0724	Putative membrane transport protein	Q6NIP4	39 kDa	12	11	13	12
DIP0664	purE	N5-carboxyaminoimidazole ribonucleotide mutase	Q6NIV2	17 kDa	10	11	13	11.3333
DIP2202	betA	Choline dehydrogenase	Q6NER5	63 kDa	18	24	12	18
DIP2114	adhA	Alcohol dehydrogenase	Q6NEZ5	37 kDa	31	23	12	22
DIP1339	nusB	N utilization substance protein B homolog	Q6NH08	20 kDa	27	21	12	20
DIP0401	hemC	Porphobilinogen deaminase	Q6NJK0	31 kDa	15	21	12	16
DIP1926	DIP1926	Putative prolyl oligopeptidase	Q6NFG5	79 kDa	16	17	12	15
DIP1170	argD	Acetylornithine aminotransferase	Q6NHG7	44 kDa	21	15	12	16
DIP1202	DIP1202	Putative uncharacterized protein	Q6NHD6	43 kDa	11	14	12	12.3333
DIP1407	DIP1407	Putative membrane protein	Q6NGU3	17 kDa	19	12	12	14.3333
DIP0491	DIP0491	Putative secreted amino acid hydrolase	Q6NJB8	35 kDa	15	12	12	13
DIP0987	DIP0987	Uncharacterized protein	Q6NHZ3	6 kDa	8	12	12	10.6667
DIP0361	DIP0361	Putative bifunctional protein	Q6NJN7	49 kDa	16	11	12	13
DIP1306	DIP1306	Putative phosphogluconolactonase	Q6NH39	25 kDa	14	11	12	12.3333
DIP1020	DIP1020	Conserved hypothetical integral membrane protein	Q6NHW0	17 kDa	9	11	12	10.6667
DIP2050	DIP2050	Putative ABC transport system, ATP-binding protein	Q6NF51	33 kDa	16	10	12	12.6667
DIP0426	menH	Putative ubiquinone/menaquinone biosynthesis methlytransferase	Q6NJH5	23 kDa	15	10	12	12.3333
DIP0926	DIP0926	Putative membrane protein	Q6NI52	17 kDa	15	10	12	12.3333
DIP0706	aroA	3-phosphoshikimate 1-carboxyvinyltransferase	Q6NIR1	45 kDa	18	8	12	12.6667
DIP0913	DIP0913	Uncharacterized protein	Q6NI65	17 kDa	10	8	12	10
DIP1797	DIP1797	Uncharacterized protein	Q6NFT9	23 kDa	9	8	12	9.66667
DIP2374	trxA	Thioredoxin	Q6NEA2	12 kDa	5	8	12	8.33333
DIP2142	dcd	Deoxycytidine triphosphate deaminase	Q6NEW7	20 kDa	11	6	12	9.66667
DIP1313	DIP1313	UPF0042 nucleotide-binding protein DIP1313	Q6NH32	33 kDa	37	29	11	25.6667
DIP1788	DIP1788	Putative TetR-family regulatory protein	Q6NFU8	28 kDa	32	26	11	23
DIP1753	iunH	Inosine-uridine preferring nucleoside hydrolase	Q6NFY2	33 kDa	33	25	11	23
DIP0821	DIP0821	Uncharacterized protein	Q6NIF6	12 kDa	30	24	11	21.6667
DIP0115	DIP0115	Uncharacterized protein	Q6NKB8	39 kDa	32	21	11	21.3333
DIP1634	cobT	Nicotinate-nucleotide--dimethylbenzimidazole phosphoribosyltransferase	Q6NG93	38 kDa	15	20	11	15.3333
DIP1999	DIP1999	Putative dihydropteroate synthase	Q6NF95	29 kDa	28	19	11	19.3333
DIP0512	DIP0512	Putative oligopeptide transport system ATP-binding protein	Q6NJA0	30 kDa	26	18	11	18.3333
DIP1253	fhs	Formate--tetrahydrofolate ligase	Q6NH87	58 kDa	13	18	11	14
DIP1470	ribF	Riboflavin biosynthesis protein	Q6NGN8	35 kDa	20	16	11	15.6667
DIP2118	dnaJ2	Chaperone protein DnaJ 2	Q6NEZ1	41 kDa	14	15	11	13.3333
DIP1785	DIP1785	Mur ligase family protein	Q6NFV1	53 kDa	23	14	11	16
DIP1528	DIP1528	Putative transcriptional accessory protein	Q6NGI7	82 kDa	20	14	11	15
DIP1539	DIP1539	Uncharacterized protein	Q6NGH8	127 kDa	26	13	11	16.6667
DIP0737	DIP0737	Putative membrane protein	Q6NIN1	35 kDa	10	13	11	11.3333
DIP1159	uvrA	UvrABC system protein A	Q6NHH8	104 kDa	11	12	11	11.3333
DIP1469	DIP1469	Putative nucleoside hydrolase	Q6NGN9	34 kDa	19	11	11	13.6667
DIP1315	DIP1315	Putative membrane protein	Q6NH30	21 kDa	17	11	11	13
DIP1748	DIP1748	Putative oxidase	Q6NFY7	56 kDa	11	11	11	11
DIP1535	glnB	Nitrogen regulatory protein	Q6NGI0	12 kDa	9	11	11	10.3333
DIP2274	DIP2274	Putative TetR-family transcriptional regulator	Q6NEJ9	24 kDa	7	11	11	9.66667
DIP1131	ddl	D-alanine--D-alanine ligase	Q6NHK6	39 kDa	15	10	11	12
DIP0998	DIP0998	Putative membrane protein	Q6NHY2	23 kDa	8	10	11	9.66667
DIP0414	DIP0414	Putative cytochrome C related protein	Q6NJI7	33 kDa	11	9	11	10.3333
DIP1046	atpB	ATP synthase subunit a	Q6NHT5	29 kDa	10	8	11	9.66667
DIP0915	DIP0915	Uncharacterized protein	Q6NI63	26 kDa	7	8	11	8.66667
DIP0845	DIP0845	Putative citrate lyase	Q6NID2	30 kDa	11	7	11	9.66667
DIP0775	DIP0775	Uncharacterized protein	Q6NIK0	21 kDa	9	7	11	9
DIP0264	DIP0264	Putative helicase	Q6NJX7	42 kDa	7	6	11	8
DIP2060	DIP2060	Putative membrane protein	Q6NF41	52 kDa	24	20	10	18
DIP1779	obg	GTPase Obg	Q6NFV7	55 kDa	19	17	10	15.3333
DIP1551	DIP1551	Putative peptidase	Q6NGG6	47 kDa	14	16	10	13.3333
DIP0563	glmM	Phosphoglucosamine mutase	Q6NJ50	47 kDa	17	15	10	14
DIP2169	DIP2169	Putative membrane protein	Q6NEU6	54 kDa	11	15	10	12
DIP1952	DIP1952	Putative pyruvate dehydrogenase	Q6NFE1	62 kDa	9	15	10	11.3333
DIP0787	accDA	Putative carboxyltransferase subunit of acetyl-CoA carboxylase	Q6NII8	54 kDa	16	14	10	13.3333
DIP0540	secY	Protein translocase subunit SecY	Q6NJ72	48 kDa	12	14	10	12
DIP0988	DIP0988	Putative macrolide resistance protein	Q6NHZ2	31 kDa	9	14	10	11
DIP0783	DIP0783	Uncharacterized protein	Q6NIJ2	38 kDa	19	13	10	14
DIP1489	DIP1489	Putative cobalamin adenosyltransferase	Q6NGM0	23 kDa	15	13	10	12.6667
DIP0545	infA	Translation initiation factor IF-1	P61685	8 kDa	7	13	10	10
DIP0990	DIP0990	Putative decarboxylase (Internal pH control related)	Q6NHZ0	27 kDa	14	12	10	12
DIP1369	apt	Adenine phosphoribosyltransferase	Q6NGY0	19 kDa	16	11	10	12.3333
DIP1028	DIP1028	Putative MarR-family transcriptional regulator	Q6NHV2	18 kDa	12	11	10	11
DIP1271	DIP1271	Putative kinase	Q6NH75	37 kDa	11	11	10	10.6667
DIP1413	sigB	RNA polymerase sigma factor SigB	P33118	37 kDa	11	11	10	10.6667
DIP0484	DIP0484	Putative ABC transport system ATP-binding protein	Q6NJC4	26 kDa	15	10	10	11.6667
DIP2182	DIP2182	Uncharacterized protein	Q6NET3	22 kDa	13	10	10	11
DIP0302	DIP0302	Putative hydrolase	Q6NJU1	30 kDa	12	10	10	10.6667
DIP0246	DIP0246	Uncharacterized protein	Q6NJZ5	17 kDa	12	10	10	10.6667
DIP1814	DIP1814	Dihydrodipicolinate synthase family protein	Q6NFS2	30 kDa	8	10	10	9.33333
DIP1033	DIP1033	Putative L-lactate permease	Q6NHU7	58 kDa	8	10	10	9.33333
DIP2371	DIP2371	Putative conserved integral membrane protein	Q6NEA5	117 kDa	4	10	10	8
DIP1462	DIP1462	Uncharacterized protein	Q6NGP6	25 kDa	18	9	10	12.3333
DIP2336	DIP2336	Putative uncharacterized protein	Q6NED9	22 kDa	11	9	10	10
DIP1212	DIP1212	Putative RNA helicase	Q6NHC6	49 kDa	14	8	10	10.6667
DIP0122	DIP0122	Putative siderophore binding protein	Q6NKB2	19 kDa	8	8	10	8.66667
DIP1161	rpmI	50S ribosomal protein L35	Q6NHH6	7 kDa	7	8	10	8.33333
DIP0750	smpB	SsrA-binding protein	Q6NIL8	19 kDa	5	8	10	7.66667
DIP1342	aroQ	3-dehydroquinate dehydratase	Q6NH05	16 kDa	10	7	10	9
DIP1841	DIP1841	Uncharacterized protein	Q6NFP6	11 kDa	8	7	10	8.33333
DIP1739	ectP	Ectoine, glycine betaine and proline transport system membrane protein	Q6NFZ6	66 kDa	9	6	10	8.33333
DIP1967	DIP1967	Putative exported protein	Q6NFC7	17 kDa	9	5	10	8
DIP1480	rimP	Ribosome maturation factor RimP	Q6NGM9	20 kDa	8	5	10	7.66667
DIP1102	DIP1102	Putative uncharacterized protein	Q6NHN0	68 kDa	31	31	9	23.6667
DIP0745	DIP0745	Uncharacterized protein	Q6NIM3	31 kDa	31	29	9	23
DIP1203	secA2	Protein translocase subunit SecA 2	Q6NHD5	84 kDa	24	26	9	19.6667
DIP2031	uvrA2	Putative excinuclease ABC subunit A2	Q6NF67	94 kDa	27	24	9	20
DIP2376	parB	Putative chromosome partitioning protein	Q6NEA0	40 kDa	23	18	9	16.6667
DIP1604	ftsI	Putative penicillin-binding (Cell division related) protein	Q6NGC2	73 kDa	14	18	9	13.6667
DIP2193	csp1	Putative secreted antigen	Q6NES4	70 kDa	11	17	9	12.3333
DIP0993	DIP0993	Putative methyltransferase	Q6NHY7	24 kDa	20	15	9	14.6667
DIP0175	DIP0175	Putative ABC transport system, permease protein	Q6NK62	32 kDa	12	15	9	12
DIP1894	DIP1894	Uncharacterized protein	Q6NFJ4	96 kDa	13	13	9	11.6667
DIP0877	DIP0877	Putative ABC transport system ATP-binding protein	Q6NIA0	66 kDa	12	13	9	11.3333
DIP2095	DIP2095	Uncharacterized protein	Q6NF14	42 kDa	9	13	9	10.3333
DIP1345	aroC	Chorismate synthase	Q6NH02	43 kDa	14	12	9	11.6667
DIP2098	DIP2098	Putative secreted protein	Q6NF11	32 kDa	10	11	9	10
DIP1357	DIP1357	Putative uncharacterized protein	Q6NGZ0	27 kDa	12	10	9	10.3333
DIP0607	DIP0607	Putative membrane protein	Q6NJ09	52 kDa	11	10	9	10
DIP1643	DIP1643	Putative membrane protein	Q6NG85	18 kDa	13	8	9	10
DIP2298	DIP2298	Putative oxidoreductase	Q6NEH6	25 kDa	8	8	9	8.33333
DIP1734	DIP1734	Uncharacterized protein	Q6NG01	14 kDa	5	8	9	7.33333
DIP1813	orn	Oligoribonuclease	P61650	24 kDa	11	6	9	8.66667
DIP1773	DIP1773	Phosphoglycerate mutase family protein	Q6NFW3	26 kDa	10	6	9	8.33333
DIP0685	DIP0685	Uncharacterized protein	Q6NIT1	17 kDa	10	6	9	8.33333
DIP0459	cstA	Response regulator	Q6NJE6	25 kDa	10	6	9	8.33333
DIP0261	recR	Recombination protein RecR	Q6NJY0	24 kDa	6	6	9	7
DIP0776	cspB	Cold shock protein B	Q6NIJ9	15 kDa	9	5	9	7.66667
DIP0895	prfC	Peptide chain release factor 3	Q6NI83	60 kDa	12	22	8	14
DIP0847	DIP0847	Uncharacterized protein	Q6NID0	38 kDa	28	17	8	17.6667
DIP1558	hisF	Imidazole glycerol phosphate synthase subunit HisF	P60714	27 kDa	18	16	8	14
DIP1496	mapB	Methionine aminopeptidase	Q6NGL5	33 kDa	14	16	8	12.6667
DIP1234	cobK	Precorrin-6X reductase	Q6NHA6	26 kDa	17	14	8	13
DIP0485	DIP0485	Putative ABC transport system integral membrane protein	Q6NJC3	46 kDa	12	14	8	11.3333
DIP1776	proA	Gamma-glutamyl phosphate reductase	Q6NFW0	45 kDa	18	13	8	13
DIP0170	DIP0170	Putative membrane protein	Q6NK67	26 kDa	17	13	8	12.6667
DIP0348	DIP0348	Uncharacterized protein	Q6NJP8	44 kDa	9	12	8	9.66667
DIP2125	DIP2125	Putative ABC transport system, ATP-binding subunit	Q6NEY4	23 kDa	9	12	8	9.66667
DIP1579	ilvA	Threonine dehydratase biosynthetic	Q3V7T6	48 kDa	17	11	8	12
DIP2360	trpB	Tryptophan synthase beta chain	Q6NEB6	44 kDa	16	11	8	11.6667
DIP1969	DIP1969	Putative LacI-family transcriptional regulator	Q6NFC5	40 kDa	7	11	8	8.66667
DIP0326	DIP0326	Uncharacterized protein	Q6NJR7	56 kDa	13	10	8	10.3333
DIP1409	DIP1409	Uncharacterized protein	Q6NGU1	9 kDa	12	10	8	10
DIP1718	DIP1718	Putative PhoH-like protein	Q6NG16	35 kDa	15	9	8	10.6667
DIP2197	DIP2197	Putative integral membrane protein	Q6NES0	17 kDa	14	9	8	10.3333
DIP0405	DIP0405	Putative cation transport protein	Q6NJJ6	91 kDa	12	9	8	9.66667
DIP1495	cobQ	Cobyric acid synthase	Q6NGL6	51 kDa	11	9	8	9.33333
DIP1004	DIP1004	Uncharacterized protein	Q6NHX6	29 kDa	8	8	8	8
DIP1298	DIP1298	Putative ABC transport system ATP-binding protein	Q6NH47	32 kDa	17	7	8	10.6667
DIP1262	uppP	Undecaprenyl-diphosphatase	P60937	30 kDa	3	7	8	6
DIP2378	rsmG	Ribosomal RNA small subunit methyltransferase G	Q6NE98	24 kDa	12	6	8	8.66667
DIP1438	DIP1438	Putative transport membrane protein	Q6NGS0	44 kDa	9	6	8	7.66667
DIP0568	DIP0568	Alanine racemase	Q6NJ45	41 kDa	7	5	8	6.66667
DIP0643	DIP0643	Putative DNA-binding protein	Q6NIX3	22 kDa	6	5	8	6.33333
DIP1127	leuC	3-isopropylmalate dehydratase large subunit	Q6NHL0	51 kDa	26	23	7	18.6667
DIP1139	coaD	Phosphopantetheine adenylyltransferase	Q6NHJ8	17 kDa	28	15	7	16.6667
DIP1167	argC	N-acetyl-gamma-glutamyl-phosphate reductase	Q6NHH0	36 kDa	15	14	7	12
DIP1678	DIP1678	Uncharacterized protein	Q6NG55	41 kDa	14	13	7	11.3333
DIP1154	uvrB	UvrABC system protein B	Q6NHI3	77 kDa	23	12	7	14
DIP2181	trmB	tRNA (guanine-N(7)-)-methyltransferase	Q6NET4	29 kDa	17	12	7	12
DIP0384	murB	UDP-N-acetylenolpyruvoylglucosamine reductase	P61434	39 kDa	11	12	7	10
DIP0391	regX3	Putative two component system response regulator	Q6NJL0	25 kDa	12	11	7	10
DIP1812	DIP1812	Putative short chain dehydrogenase	Q6NFS4	29 kDa	17	10	7	11.3333
DIP1561	hisH	Imidazole glycerol phosphate synthase subunit HisH	P60598	23 kDa	13	10	7	10
DIP1703	DIP1703	Deoxyguanosinetriphosphate triphosphohydrolase-like protein	Q6NG30	47 kDa	9	10	7	8.66667
DIP2252	DIP2252	Putative conserved integral membrane protein	Q6NEM0	66 kDa	8	10	7	8.33333
DIP0949	DIP0949	Putative ABC transport system membrane protein	Q6NI30	32 kDa	16	9	7	10.6667
DIP1263	DIP1263	Putative lipoprotein	Q6NH80	36 kDa	10	9	7	8.66667
DIP1614	DIP1614	Uncharacterized protein	Q6NGB3	13 kDa	8	9	7	8
DIP1143	DIP1143	Putative ABC transport system membrane protein	Q6NHJ4	35 kDa	7	9	7	7.66667
DIP2250	DIP2250	Putative membrane protein	Q6NEM2	47 kDa	13	8	7	9.33333
DIP1580	dnaE	DNA polymerase III alpha subunit	Q6NGE6	132 kDa	3	8	7	6
DIP0517	DIP0517	Putative GntR family regulatory protein	Q6NJ95	29 kDa	16	7	7	10
DIP0996	tatB	Sec-independent protein translocase protein TatB	Q6NHY4	16 kDa	9	7	7	7.66667
DIP1437	DIP1437	Putative oxidoreductase	Q6NGS1	23 kDa	9	7	7	7.66667
DIP1401	DIP1401	Putative membrane protein	Q6NGU9	19 kDa	7	7	7	7
DIP0538	DIP0538	Uncharacterized protein	Q6NJ74	47 kDa	3	7	7	5.66667
DIP1178	DIP1178	Putative uncharacterized protein	Q6NHG0	33 kDa	3	7	7	5.66667
DIP0293	DIP0293	Putative Na+/H+ antiporter subunit	Q6NJV0	103 kDa	10	6	7	7.66667
DIP1374	DIP1374	Uncharacterized protein	Q6NGX5	11 kDa	10	6	7	7.66667
DIP1794	DIP1794	Uncharacterized protein	Q6NFU2	9 kDa	9	6	7	7.33333
DIP0981	DIP0981	Putative succinyltransferase	Q6NHZ9	33 kDa	9	6	7	7.33333
DIP0119	DIP0119	Uncharacterized protein	Q6NKB4	64 kDa	6	6	7	6.33333
DIP2194	DIP2194	Putative secreted antigen	Q6NES3	36 kDa	10	5	7	7.33333
DIP2134	DIP2134	Uncharacterized protein	Q6NEX5	23 kDa	7	5	7	6.33333
DIP1257	hisE	Phosphoribosyl-ATP pyrophosphatase	P60535	10 kDa	7	5	7	6.33333
DIP0165	DIP0165	Uncharacterized protein	Q6NK72	19 kDa	6	5	7	6
DIP0791	DIP0791	Putative transport membrane protein	Q6NII4	57 kDa	5	5	7	5.66667
DIP0514	DIP0514	Putative oligopeptide transport system integral membrane protein	Q6NJ98	35 kDa	4	4	7	5
DIP0056	ftsW	Probable cell division protein	Q6NKH0	48 kDa	3	4	7	4.66667
DIP1026	DIP1026	Conserved hypothetical ATP-binding protein	Q6NHV4	95 kDa	16	15	6	12.3333
DIP0730	DIP0730	Putative secreted protein	Q6NIN8	36 kDa	16	15	6	12.3333
DIP2235	glpK	Glycerol kinase	Q6NEN7	56 kDa	5	15	6	8.66667
DIP1169	argB	Acetylglutamate kinase	Q6NHG8	33 kDa	22	13	6	13.6667
DIP1699	dnaG	DNA primase	Q6NG34	71 kDa	15	13	6	11.3333
DIP0723	DIP0723	Putative helicase	Q6NIP5	118 kDa	10	13	6	9.66667
DIP2281	DIP2281	Uncharacterized protein	Q6NEJ2	50 kDa	4	12	6	7.33333
DIP1603	murE	UDP-N-acetylmuramoyl-L-alanyl-D-glutamate--2,6-diaminopimelate ligase	Q6NGC3	54 kDa	16	10	6	10.6667
DIP1615	DIP1615	Putative serine/threonine protein kinase	Q6NGB2	78 kDa	14	10	6	10
DIP1497	DIP1497	Putative secreted penicillin-binding protein	Q6NGL4	65 kDa	10	10	6	8.66667
DIP0364	DIP0364	Putative prolyl oligopeptidase family protein	Q6NJN4	74 kDa	6	10	6	7.33333
DIP0113	DIP0113	Putative riboflavin biosynthesis protein	Q6NKC0	50 kDa	12	9	6	9
DIP0732	DIP0732	Uncharacterized protein	Q6NIN6	18 kDa	8	9	6	7.66667
DIP1083	DIP1083	Conserved putative integral membrane protein	Q6NHP8	11 kDa	3	9	6	6
DIP0781	DIP0781	Putative methyltransferase	Q6NIJ4	32 kDa	15	8	6	9.66667
DIP0912	DIP0912	Uncharacterized protein	Q6NI66	16 kDa	11	8	6	8.33333
DIP2269	DIP2269	Uncharacterized protein	Q6NEK4	16 kDa	9	8	6	7.66667
DIP0615	DIP0615	Putative ABC transport system exported protein	Q6NJ01	34 kDa	4	8	6	6
DIP1995	DIP1995	Putative membrane protein	Q6NF99	34 kDa	3	8	6	5.66667
DIP0943	ispH	4-hydroxy-3-methylbut-2-enyl diphosphate reductase	Q6NI36	36 kDa	9	7	6	7.33333
DIP1857	clpS	ATP-dependent Clp protease adapter protein ClpS	Q6NFN0	12 kDa	8	7	6	7
DIP0407	hemE	Uroporphyrinogen decarboxylase	Q6NJJ4	38 kDa	8	7	6	7
DIP1862	DIP1862	Uncharacterized protein	Q6NFM5	26 kDa	8	7	6	7
DIP1768	DIP1768	Uncharacterized protein	Q6NFW8	14 kDa	2	7	6	5
DIP0694	mtrA2	Putative two component system response regulator	Q6NIS3	26 kDa	9	6	6	7
DIP1429	DIP1429	Putative sugar related operon transcriptional regulator (PTS system)	Q6NGS5	29 kDa	9	6	6	7
DIP1777	proB	Glutamate 5-kinase	Q6NFV9	39 kDa	7	6	6	6.33333
DIP0957	DIP0957	Putative peptide transport system membrane protein	Q6NI22	33 kDa	4	6	6	5.33333
DIP1683	DIP1683	Low molecular weight protein-tyrosine-phosphatase	Q6NG50	17 kDa	12	5	6	7.66667
DIP0762	DIP0762	Uncharacterized protein	Q6NIK7	29 kDa	10	5	6	7
DIP1208	DIP1208	Putative secreted protein	Q6NHD0	50 kDa	8	5	6	6.33333
DIP1383	DIP1383	Putative secreted protein	Q6NGW7	17 kDa	7	5	6	6
DIP0393	DIP0393	Putative membrane protein	Q6NJK8	22 kDa	7	5	6	6
DIP2238	DIP2238	Putative acyltransferase	Q6NEN4	66 kDa	6	5	6	5.66667
DIP1697	DIP1697	Uncharacterized protein	Q6NG36	9 kDa	6	5	6	5.66667
DIP1930	DIP1930	Uncharacterized protein	Q6NFG1	23 kDa	4	5	6	5
DIP0838	purN	5'-phosphoribosylglycinamide formyltransferase	Q6NID9	22 kDa	3	5	6	4.66667
DIP1236	DIP1236	Putative precorrin-6Y C5,15-methyltransferase	Q6NHA4	44 kDa	6	4	6	5.33333
DIP1296	DIP1296	Putative DNA-binding protein	Q6NH50	26 kDa	5	4	6	5
DIP1874	DIP1874	Uncharacterized protein	Q6NFL3	17 kDa	8	3	6	5.66667
DIP1281	DIP1281	Putative invasion protein	Q6NH65	61 kDa	7	2	6	5
DIP2132	DIP2132	Putative oxidoreductase	Q6NEX7	17 kDa	6	2	6	4.66667
DIP1670	glnE	Glutamate-ammonia-ligase adenylyltransferase	Q6NG61	116 kDa	7	17	5	9.66667
DIP1895	DIP1895	Putative DNA methylase	Q6NFJ3	69 kDa	9	15	5	9.66667
DIP1368	relA	GTP pyrophosphokinase	Q6NGY1	84 kDa	10	13	5	9.33333
DIP1289	DIP1289	Putative ABC transport system ATP-binding protein	Q6NH57	59 kDa	4	12	5	7
DIP2375	DIP2375	Putative hydrolase	Q6NEA1	44 kDa	13	11	5	9.66667
DIP1842	DIP1842	Putative membrane protein	Q6NFP5	10 kDa	10	11	5	8.66667
DIP1015	galK	Galactokinase	Q6NHW5	43 kDa	14	10	5	9.66667
DIP1156	DIP1156	Putative helicase	Q6NHI1	86 kDa	9	10	5	8
DIP0660	pccB2	Propionyl-CoA carboxylase beta chain 2	Q6NIV6	59 kDa	3	10	5	6
DIP1971	cysS	Cysteine--tRNA ligase	Q6NFC3	51 kDa	12	9	5	8.66667
DIP1187	DIP1187	Putative regulatory protein	Q6NHF1	32 kDa	11	9	5	8.33333
DIP1336	DIP1336	Putative uncharacterized protein	Q6NH11	50 kDa	7	9	5	7
DIP0388	mshA	D-inositol 3-phosphate glycosyltransferase	Q6NJL3	46 kDa	5	9	5	6.33333
DIP1554	lgt	Prolipoprotein diacylglyceryl transferase	P60969	31 kDa	5	9	5	6.33333
DIP0671	DIP0671	Putative hydrogenase nickel incorporation protein	Q6NIU5	28 kDa	11	8	5	8
DIP1904	DIP1904	Phosphate-specific transport system accessory protein PhoU	Q6NFI4	28 kDa	9	8	5	7.33333
DIP2043	DIP2043	Putative secreted protein	Q6NF58	18 kDa	8	8	5	7
DIP1255	dcuA	Anaerobic C4-dicarboxylate transporter	Q6NH85	45 kDa	9	7	5	7
DIP1001	DIP1001	Putative exported protein	Q6NHX9	26 kDa	5	7	5	5.66667
DIP1206	DIP1206	Putative uncharacterized protein	Q6NHD2	22 kDa	9	6	5	6.66667
DIP1530	trmD	tRNA (guanine-N(1)-)-methyltransferase	Q6NGI5	32 kDa	8	6	5	6.33333
DIP0176	DIP0176	Uncharacterized protein	Q6NK61	42 kDa	7	6	5	6
DIP0942	xseA	Exodeoxyribonuclease 7 large subunit	Q6NI37	45 kDa	6	6	5	5.66667
DIP1081	DIP1081	Putative acetyltransferase	Q6NHQ0	18 kDa	4	6	5	5
DIP0533	DIP0533	Putative glycosilase	Q6NJ79	67 kDa	9	5	5	6.33333
DIP0329	DIP0329	Opt family protein. Putative membrane protein	Q6NJR4	68 kDa	7	5	5	5.66667
DIP1668	DIP1668	Uncharacterized protein	Q6NG62	9 kDa	6	5	5	5.33333
DIP1972	ispF	2-C-methyl-D-erythritol 2,4-cyclodiphosphate synthase	Q6NFC2	17 kDa	5	5	5	5
DIP1344	aroK	Shikimate kinase	Q6NH03	19 kDa	5	5	5	5
DIP0163	DIP0163	Uncharacterized protein	Q6NK74	9 kDa	5	5	5	5
DIP2305	DIP2305	Uncharacterized protein	Q6NEG9	52 kDa	4	5	5	4.66667
DIP0958	DIP0958	Putative peptide transport system membrane protein	Q6NI21	34 kDa	3	5	5	4.33333
DIP0052	crgA	Cell division protein CrgA	Q6NKH4	10 kDa	12	4	5	7
DIP1181	nadK	NAD kinase	Q6NHF7	34 kDa	5	4	5	4.66667
DIP0910	DIP0910	Putative tetR family transcriptional regulator	Q6NI68	24 kDa	5	4	5	4.66667
DIP2350	DIP2350	Putative integral membrane protein	Q6NEC5	20 kDa	3	4	5	4
DIP1800	DIP1800	Putative hemoglobin	Q6NFT6	15 kDa	2	4	5	3.66667
DIP2300	DIP2300	Putative DNA-binding protein	Q6NEH4	53 kDa	4	3	5	4
DIP1730	idi	Isopentenyl-diphosphate Delta-isomerase	P60923	20 kDa	3	3	5	3.66667
DIP1853	murI	Glutamate racemase	Q6NFN4	28 kDa	7	2	5	4.66667
DIP1745	DIP1745	Uncharacterized protein	Q6NFZ0	25 kDa	4	2	5	3.66667
DIP1607	mraZ	Transcriptional regulator MraZ	Q6NGC0	16 kDa	4	2	5	3.66667
DIP1920	purF	Amidophosphoribosyltransferase	Q6NFH1	53 kDa	12	14	4	10
DIP1133	thiL	Thiamine-monophosphate kinase	Q6NHK4	35 kDa	9	12	4	8.33333
DIP2047	DIP2047	Putative exonuclease	Q6NF54	27 kDa	14	11	4	9.66667
DIP1132	DIP1132	Putative exported protein	Q6NHK5	33 kDa	8	10	4	7.33333
DIP1135	DIP1135	Putative kinase	Q6NHK2	52 kDa	11	9	4	8
DIP1245	pafA	Pup--protein ligase	Q6NH95	53 kDa	7	9	4	6.66667
DIP0722	DIP0722	Putative ATP-dependent DNA helicase	Q6NIP6	117 kDa	5	9	4	6
DIP1321	DIP1321	Putative uncharacterized protein	Q6NH24	53 kDa	3	9	4	5.33333
DIP0600	DIP0600	Putative two component system response regulator	Q6NJ16	25 kDa	13	8	4	8.33333
DIP1025	DIP1025	Putative exonuclease, SbcD-family	Q6NHV5	41 kDa	6	8	4	6
DIP0654	DIP0654	Maf-like protein DIP0654	Q6NIW2	21 kDa	6	8	4	6
DIP0873	DIP0873	Uncharacterized protein	Q6NIA4	31 kDa	5	8	4	5.66667
DIP1426	lexA	LexA repressor	P61607	26 kDa	9	7	4	6.66667
DIP1058	DIP1058	Putative uncharacterized protein	Q6NHS3	12 kDa	9	6	4	6.33333
DIP1011	DIP1011	Putative aldose 1-epimerase	Q6NHW9	33 kDa	8	6	4	6
DIP2241	DIP2241	Putative GntR-family transcriptional regulator	Q6NEN1	31 kDa	7	6	4	5.66667
DIP2308	DIP2308	Uncharacterized protein	Q6NEG6	40 kDa	6	6	4	5.33333
DIP0744	DIP0744	Uncharacterized protein	Q6NIM4	28 kDa	6	6	4	5.33333
DIP0871	rsmI	Ribosomal RNA small subunit methyltransferase I	Q6NIA6	31 kDa	6	6	4	5.33333
DIP1746	DIP1746	Putative xylulose kinase	Q6NFY9	48 kDa	6	6	4	5.33333
DIP1430	DIP1430	Putative phosphofructokinase (PTS system)	Q6NGS4	34 kDa	5	6	4	5
DIP1092	lysG	Lysine export transcriptional regulatory protein LysG	Q6NHP0	32 kDa	2	6	4	4
DIP1347	DIP1347	Putative shikimate dehydrogenase	Q6NH00	31 kDa	9	5	4	6
DIP0970	DIP0970	Putative secreted protein	Q6NI10	55 kDa	9	5	4	6
DIP0164	DIP0164	Putative membrane protein	Q6NK73	15 kDa	8	5	4	5.66667
DIP0887	DIP0887	Uncharacterized protein	Q6NI90	8 kDa	3	5	4	4
DIP1892	DIP1892	Uncharacterized protein	Q6NFJ6	10 kDa	2	5	4	3.66667
DIP0984	folP	Dihydropteroate synthase	Q6NHZ6	30 kDa	9	4	4	5.66667
DIP0023	DIP0023	Putative ABC transport protein, ATP-binding protein	Q6NKJ5	27 kDa	7	4	4	5
DIP0174	DIP0174	Putative ABC transport system, ATP-binding protein	Q6NK63	28 kDa	7	4	4	5
DIP0663	purK	Phosphoribosylaminoimidazole carboxylase ATPase subunit	Q6NIV3	43 kDa	7	4	4	5
DIP0719	DIP0719	Uncharacterized protein	Q6NIP9	8 kDa	6	4	4	4.66667
DIP0262	DIP0262	Uncharacterized protein	Q6NJX9	26 kDa	4	4	4	4
DIP1564	hisB	Imidazoleglycerol-phosphate dehydratase	P60884	22 kDa	3	4	4	3.66667
DIP2016	DIP2016	Uncharacterized protein	Q6NF78	35 kDa	6	3	4	4.33333
DIP0296	DIP0296	Putative secreted protein	Q6NJU7	34 kDa	4	3	4	3.66667
DIP1180	DIP1180	Putative cytotoxin/hemolysin	Q6NHF8	30 kDa	3	3	4	3.33333
DIP1000	DIP1000	Conserved hypothetical membrane protein	Q6NHY0	18 kDa	10	2	4	5.33333
DIP2345	DIP2345	Putative uncharacterized protein	Q6NED0	23 kDa	4	2	4	3.33333
DIP1164	tsnR	Putative rRNA methyltransferase	Q6NHH3	29 kDa	4	2	4	3.33333
DIP0966	DIP0966	Uncharacterized protein	Q6NI13	20 kDa	3	2	4	3
DIP2326	chrS	Two-component system histidine kinase ChrS	Q6NEE9	45 kDa	2	2	4	2.66667
DIP1418	DIP1418	Putative helicase	Q6NGT5	94 kDa	22	15	3	13.3333
DIP0950	DIP0950	2-dehydropantoate 2-reductase	Q6NI29	32 kDa	16	11	3	10
DIP1893	DIP1893	Uncharacterized protein	Q6NFJ5	39 kDa	6	9	3	6
DIP0827	DIP0827	Putative ATP-dependent helicase	Q6NIF0	172 kDa	3	9	3	5
DIP0705	DIP0705	Uncharacterized protein	Q6NIR2	36 kDa	8	8	3	6.33333
DIP1439	hflX	GTPase HflX	Q6NGR9	58 kDa	5	8	3	5.33333
DIP0263	DIP0263	Uncharacterized protein	Q6NJX8	45 kDa	8	7	3	6
DIP1741	DIP1741	Putative oligopeptide ABC transport system membrane protein	Q6NFZ4	33 kDa	5	7	3	5
DIP1585	DIP1585	Putative secreted protein	Q6NGE1	35 kDa	2	7	3	4
DIP1465	thyX	Thymidylate synthase ThyX	Q6NGP3	28 kDa	12	6	3	7
DIP1114	DIP1114	Putative isochorismate synthase	Q6NHM2	40 kDa	5	6	3	4.66667
DIP1799	DIP1799	Putative mechanosensitive ion channel protein	Q6NFT7	37 kDa	5	6	3	4.66667
DIP2343	DIP2343	Putative ABC transport system, ATP-binding protein	Q6NED2	41 kDa	5	6	3	4.66667
DIP0923	DIP0923	Putative membrane protein	Q6NI55	29 kDa	3	6	3	4
DIP0929	uppS1	Isoprenyl transferase 1	P60480	30 kDa	9	5	3	5.66667
DIP0127	DIP0127	Putative MarR-family regulatory protein	Q6NKA7	18 kDa	5	5	3	4.33333
DIP1228	DIP1228	Putative membrane protein	Q6NHB2	19 kDa	5	5	3	4.33333
DIP1916	DIP1916	Putative aminotransferase	Q6NFH5	33 kDa	4	5	3	4
DIP2317	DIP2317	Conserved hypothetical DNA-binding protein	Q6NEF8	45 kDa	4	5	3	4
DIP1694	DIP1694	Uncharacterized protein	Q6NG39	13 kDa	4	5	3	4
DIP1311	whiA	Putative sporulation transcription regulator WhiA	Q6NH34	35 kDa	4	5	3	4
DIP0667	hypC	Hydrogenase expression/formation protein HypC	Q6NIU9	9 kDa	4	5	3	4
DIP0183	DIP0183	Putative transcriptional regulator	Q6NK55	38 kDa	3	5	3	3.66667
DIP1261	mshC	L-cysteine:1D-myo-inositol 2-amino-2-deoxy-alpha-D-glucopyranoside ligase	Q6NH81	46 kDa	3	5	3	3.66667
DIP1411	DIP1411	Putative transferase	Q6NGT9	57 kDa	12	4	3	6.33333
DIP1596	DIP1596	Putative cell division protein	Q6NGD0	23 kDa	11	4	3	6
DIP0875	rsmA	Ribosomal RNA small subunit methyltransferase A	Q6NIA2	32 kDa	7	4	3	4.66667
DIP1152	coaE	Dephospho-CoA kinase	Q6NHI5	22 kDa	7	4	3	4.66667
DIP0636	DIP0636	Putative membrane protein	Q6NIY0	42 kDa	5	4	3	4
DIP1205	DIP1205	Putative merR-family regulatory protein	Q6NHD3	25 kDa	4	4	3	3.66667
DIP2268	DIP2268	Putative two component system histidine kinase	Q6NEK5	49 kDa	4	4	3	3.66667
DIP0558	DIP0558	Conserved hypothetical CFP-10-like protein	Q6NJ55	11 kDa	4	4	3	3.66667
DIP1550	DIP1550	Uncharacterized protein	Q6NGG7	50 kDa	3	4	3	3.33333
DIP1516	DIP1516	Putative signal peptidase	Q6NGJ7	31 kDa	7	3	3	4.33333
DIP0379	DIP0379	Putative oxidoreductase	Q6NJL9	32 kDa	7	3	3	4.33333
DIP1848	DIP1848	Putative membrane protein	Q6NFN9	15 kDa	5	3	3	3.66667
DIP1248	arc	AAA ATPase forming ring-shaped complexes	Q6NH92	56 kDa	4	3	3	3.33333
DIP1716	DIP1716	Putative membrane protein	Q6NG18	48 kDa	4	3	3	3.33333
DIP0110	irp6C	ATP-binding protein Irp6C	Q6NKC3	27 kDa	4	3	3	3.33333
DIP0003	recF	DNA replication and repair protein RecF	Q6NKL5	44 kDa	3	3	3	3
DIP0861	DIP0861	Uncharacterized protein	Q6NIB6	21 kDa	2	3	3	2.66667
DIP0928	DIP0928	Putative membrane protein	Q6NI50	13 kDa	6	2	3	3.66667
DIP0417	DIP0417	Putative membrane protein	Q6NJI4	13 kDa	5	2	3	3.33333
DIP1576	DIP1576	Putative RNA-binding heat shock protein	Q6NGE9	14 kDa	3	2	3	2.66667
DIP0941	xseB	Exodeoxyribonuclease 7 small subunit	Q6NI38	9 kDa	3	2	3	2.66667
DIP0881	DIP0881	Uncharacterized protein	Q6NI96	42 kDa	3	2	3	2.66667
DIP0605	DIP0605	Uncharacterized protein	Q6NJ11	24 kDa	2	2	3	2.33333
DIP1982	DIP1982	Uncharacterized protein	Q6NFB2	6 kDa	2	2	3	2.33333
DIP2207	DIP2207	Conserved putative secreted protein	Q6NER0	64 kDa	2	2	3	2.33333
DIP1863	DIP1863	Putative hydrolase	Q6NFM4	44 kDa	7	9	2	6
DIP0125	DIP0125	Uncharacterized protein	Q6NKA9	39 kDa	12	7	2	7
DIP1054	DIP1054	Conserved hypothetical exported protein	Q6NHS7	18 kDa	9	7	2	6
DIP0408	hemG	Protoporphyrinogen oxidase	Q6NJJ3	48 kDa	8	6	2	5.33333
DIP1238	DIP1238	Putative dipeptidase	Q6NHA2	41 kDa	7	6	2	5
DIP0184	DIP0184	Uncharacterized protein	Q6NK54	22 kDa	7	6	2	5
DIP1717	ybeY	Endoribonuclease YbeY	Q6NG17	21 kDa	7	6	2	5
DIP0445	DIP0445	Putative membrane protein	Q6NJF7	34 kDa	5	6	2	4.33333
DIP1640	lipB	Octanoyltransferase	Q6NG87	28 kDa	4	6	2	4
DIP1144	DIP1144	Putative secreted protein	Q6NHJ3	32 kDa	4	6	2	4
DIP1423	DIP1423	Putative ATP-dependent helicase	Q6NGT0	148 kDa	2	6	2	3.33333
DIP0656	DIP0656	Putative transcriptional regulatory protein	Q6NIW0	38 kDa	2	6	2	3.33333
DIP1993	DIP1993	Uncharacterized protein	Q6NFA1	28 kDa	6	5	2	4.33333
DIP1698	DIP1698	Putative thiamine biosynthesis related protein	Q6NG35	19 kDa	6	5	2	4.33333
DIP2121	DIP2121	Uncharacterized protein	Q6NEY8	48 kDa	5	5	2	4
DIP1055	nucS	Endonuclease NucS	Q6NHS6	26 kDa	4	5	2	3.66667
DIP1575	DIP1575	Uncharacterized protein	Q6NGF0	39 kDa	4	5	2	3.66667
DIP0863	DIP0863	Putative molybdopterin biosynthesis protein	Q6NIB4	45 kDa	3	5	2	3.33333
DIP1082	DIP1082	Transmembrane efflux protein, major facilitator family	Q6NHP9	51 kDa	2	5	2	3
DIP1688	DIP1688	Putative secreted protein	Q6NG45	20 kDa	8	4	2	4.66667
DIP2126	DIP2126	Putative binding-protein-dependent integral membrane transport protein	Q6NEY3	57 kDa	6	4	2	4
DIP1408	DIP1408	Uncharacterized protein	Q6NGU2	63 kDa	4	4	2	3.33333
DIP1997	folK	Putative 7,8-dihydro-6-hydroxymethylpterin-pyrophosphokinase	Q6NF97	18 kDa	4	4	2	3.33333
DIP1986	DIP1986	Uncharacterized protein	Q6NFA8	31 kDa	4	4	2	3.33333
DIP0466	DIP0466	Uncharacterized protein	Q6NJD9	13 kDa	4	4	2	3.33333
DIP1385	DIP1385	Uncharacterized protein	Q6NGW5	35 kDa	3	4	2	3
DIP1218	DIP1218	Putative uncharacterized protein	Q6NHC0	47 kDa	3	4	2	3
DIP1738	DIP1738	Uncharacterized protein	Q6NFZ7	34 kDa	3	4	2	3
DIP0250	DIP0250	Putative membrane protein	Q6NJZ1	83 kDa	3	4	2	3
DIP1231	DIP1231	Putative uncharacterized protein	Q6NHA9	43 kDa	2	4	2	2.66667
DIP1679	DIP1679	Uncharacterized protein	Q6NG54	27 kDa	2	4	2	2.66667
DIP1424	nrdR	Transcriptional repressor NrdR	Q6NGS9	18 kDa	6	3	2	3.66667
DIP1059	DIP1059	Iron-siderophore uptake system ATP-binding component	Q6NHS2	30 kDa	5	3	2	3.33333
DIP1483	DIP1483	Uncharacterized protein	Q6NGM6	27 kDa	5	3	2	3.33333
DIP0741	DIP0741	Uncharacterized protein	Q6NIM7	10 kDa	4	3	2	3
DIP1038	DIP1038	Putative fatty acid-CoA ligase	Q6NHU2	64 kDa	4	3	2	3
DIP1194	DIP1194	Putative uncharacterized protein	Q6NHE4	20 kDa	4	3	2	3
DIP1252	DIP1252	Putative virulence-associated protein	Q6NH88	10 kDa	3	3	2	2.66667
DIP0726	uvrD	Putative DNA helicase II	Q6NIP2	76 kDa	3	3	2	2.66667
DIP2332	DIP2332	Putative phosphotransferase system protein	Q6NEE3	28 kDa	3	3	2	2.66667
DIP1299	DIP1299	Putative membrane protein	Q6NH46	28 kDa	3	3	2	2.66667
DIP1022	putP	Sodium/proline symporter	Q6NHV8	57 kDa	3	3	2	2.66667
DIP0152	DIP0152	Uncharacterized protein	Q6NK85	34 kDa	2	3	2	2.33333
DIP0686	DIP0686	Uncharacterized protein	Q6NIT0	15 kDa	5	2	2	3
DIP1386	DIP1386	Putative phosphatidyltransferase	Q6NGW4	23 kDa	4	2	2	2.66667
DIP2117	hspR	Putative chaperone locus transcriptional regulator, HspR	Q6NEZ2	15 kDa	3	2	2	2.33333
DIP2246	pheA	Prephenate dehydratase	Q6NEM6	30 kDa	2	2	2	2
DIP1375	ruvB	Holliday junction ATP-dependent DNA helicase	P61530	39 kDa	2	2	2	2
DIP1633	cobU	Putative cobinamide kinase	Q6NG94	20 kDa	2	2	2	2
DIP1621	DIP1621	Putative secreted protein	Q6NGA6	36 kDa	2	2	2	2
Table S3: Total spectral counts of protein abundance as detected in the LC-MS/MS proteome dataset of C. diphtheriae in response to NaOCl stress. The C. diphteriae wild type was exposed to 400 µM NaOCl for 30min and the total proteins were identified using shotgun LC-MS/MS analysis and the Scaffold proteome software. The table lists the DIP-numbers of all identified proteins, the protein name, fun…
