# Supplementary material for: The glyceraldehyde-3-phosphate dehydrogenase GapDH of Corynebacterium diphtheriae is redox-controlled by protein S-mycothiolation under oxidative stress
Source: Sci Rep. 2017 Jul 10;7:5020. doi: 10.1038/s41598-017-05206-2 (PMC5504048; doi:10.1038/s41598-017-05206-2)
Supplement: Supplementary file 5 — Supplemental Table S4 [file 41598_2017_5206_MOESM5_ESM.xlsx]

## Sheet: Table S4
Table S4: Cysteine abundance of total proteins (left) and mycothiolated proteins (right) in the proteome as determined by spectral counts and number of Cys residues
protein	Cys frequency	SC	Product(SC*CysFrq)	% SC*CysFrq	cumulative %Cys		Protein-SSM	ID	% Cys abundance	Cys frequency
secA1	1	0.767702	0.767702	0.341184	55.3728		gap	DIP1310	0.756824	2
eno	1	0.545513	0.545513	0.242438	64.8385		rpsM	DIP0546	0.0837637	1
gpmA	1	0.486773	0.486773	0.216333	66.9079		leuB	DIP1105	0.0499404	1
DIP0956	1	0.418329	0.418329	0.185915	70.426		DIP0655	DIP0655	0.0220192	1
aceE	1	0.408624	0.408624	0.181601	70.9726		ndh	DIP1217	0.320981	2
rpsB	1	0.374402	0.374402	0.166392	71.8332		rplC	DIP0473	0.308269	2
DIP0534	1	0.369805	0.369805	0.164349	72.493		dapA	DIP1464	0.0889847	2
rpsI	1	0.34733	0.34733	0.154361	73.932		thrA	DIP1036	0.0821747	2
tig	1	0.338647	0.338647	0.150502	74.6913		glpD	DIP2237	0.0494864	2
gltA	1	0.337626	0.337626	0.150048	74.8414		dirA	DIP1420	0.601328	3
DIP0154	1	0.306468	0.306468	0.136201	76.6826		DIP0511	DIP0511	0.0796777	3
rho	1	0.289101	0.289101	0.128483	78.1347		DIP1631	DIP1631	0.0755916	3
rplT	1	0.285526	0.285526	0.126894	78.3887		DIP0974	DIP0974	0.0606095	3
pdxS	1	0.279397	0.279397	0.12417	78.7622		guaB	DIP0580	0.529368	4
tal	1	0.272757	0.272757	0.121219	79.2513		glnA1	DIP1644	0.435844	4
ftsZ	1	0.228829	0.228829	0.101697	82.3281		DIP1796	DIP1796	0.23699	4
rpsC	1	0.224743	0.224743	0.0998808	82.6298		DIP1250	DIP1250	0.0499404	4
pepA	1	0.218103	0.218103	0.0969298	82.9222		DIP0913	DIP0913	0.0272402	4
DIP0169	1	0.217592	0.217592	0.0967028	83.2123		DIP1026	DIP1026	0.0419953	5
DIP0582	1	0.216571	0.216571	0.0962488	83.405		DIP1102	DIP1102	0.0967028	6
gltX	1	0.197161	0.197161	0.0876227	84.0257		purA	DIP2063	0.20975	7
DIP2190	1	0.195118	0.195118	0.0867147	84.1998		DIP1726	DIP1726	0.488508	8
rplA	1	0.188989	0.188989	0.0839907	84.9677		glmS	DIP1700	0.472164	8
rpsM	1	0.188478	0.188478	0.0837637	85.0515		DIP1287	DIP1287	0.236082	8
DIP0303	1	0.174176	0.174176	0.0774076	85.9406
rplN	1	0.172644	0.172644	0.0767266	86.0174
dtxR	1	0.167536	0.167536	0.0744566	86.3933
DIP1866	1	0.164982	0.164982	0.0733216	86.4666
rplK	1	0.155277	0.155277	0.0690086	87.1054
rpsG	1	0.150169	0.150169	0.0667386	87.309
DIP0024	1	0.148126	0.148126	0.0658305	87.5072
pgm	1	0.148126	0.148126	0.0658305	87.6388
DIP1378	1	0.143529	0.143529	0.0637875	87.9623
rplM	1	0.139443	0.139443	0.0619715	88.4016
rpsK	1	0.138932	0.138932	0.0617445	88.4633
ffh	1	0.134335	0.134335	0.0597015	88.8878
DIP0162	1	0.133824	0.133824	0.0594745	88.9473
DIP0611	1	0.133314	0.133314	0.0592475	89.0065
rpsF	1	0.132803	0.132803	0.0590205	89.1838
ftsH	1	0.128717	0.128717	0.0572045	89.7609
DIP2032	1	0.125652	0.125652	0.0558425	89.8725
glf	1	0.121055	0.121055	0.0537994	90.199
recA	1	0.116969	0.116969	0.0519834	90.7808
DIP1294	1	0.114415	0.114415	0.0508484	90.8827
DIP1885	1	0.112882	0.112882	0.0501674	91.0854
leuB	1	0.112372	0.112372	0.0499404	91.2852
ppa	1	0.112372	0.112372	0.0499404	91.3351
DIP2056	1	0.110839	0.110839	0.0492594	91.4838
nusG	1	0.102156	0.102156	0.0454004	92.0468
nrdF1	1	0.0990913	0.0990913	0.0440384	92.4038
DIP2335	1	0.097559	0.097559	0.0433574	92.4908
etfA	1	0.0950051	0.0950051	0.0422223	92.661
sseA	1	0.0939835	0.0939835	0.0417683	92.7448
DIP0539	1	0.0934727	0.0934727	0.0415413	92.7863
prfA	1	0.0924512	0.0924512	0.0410873	92.8687
DIP1422	1	0.0873434	0.0873434	0.0388173	93.5509
DIP0959	1	0.0847895	0.0847895	0.0376823	93.6267
DIP1705	1	0.0832571	0.0832571	0.0370013	93.8131
DIP0885	1	0.081214	0.081214	0.0360933	94.1409
DIP1062	1	0.0791709	0.0791709	0.0351853	94.3181
DIP1076	1	0.0791709	0.0791709	0.0351853	94.3533
rplP	1	0.0771278	0.0771278	0.0342773	94.4918
infC	1	0.076617	0.076617	0.0340503	94.5599
DIP2030	1	0.0761062	0.0761062	0.0338233	94.5937
leuD	1	0.0750847	0.0750847	0.0333693	94.6607
ssb1	1	0.0745739	0.0745739	0.0331423	94.6938
DIP1728	1	0.0730415	0.0730415	0.0324613	94.8575
DIP2253	1	0.0730415	0.0730415	0.0324613	94.89
DIP1664	1	0.0689553	0.0689553	0.0306453	95.2364
DIP1802	1	0.0689553	0.0689553	0.0306453	95.267
DIP0610	1	0.0643583	0.0643583	0.0286022	95.5301
DIP1195	1	0.0643583	0.0643583	0.0286022	95.5587
hisG	1	0.060272	0.060272	0.0267862	95.8901
DIP2106	1	0.0592505	0.0592505	0.0263322	96.0222
DIP0638	1	0.0561858	0.0561858	0.0249702	96.2263
DIP0639	1	0.0561858	0.0561858	0.0249702	96.2513
DIP2379	1	0.0541427	0.0541427	0.0240622	96.4461
DIP1850	1	0.0515888	0.0515888	0.0229272	96.6095
pknA	1	0.051078	0.051078	0.0227002	96.7003
pyrB	1	0.0500564	0.0500564	0.0222462	96.745
DIP0655	1	0.0495457	0.0495457	0.0220192	96.767
DIP2265	1	0.0490349	0.0490349	0.0217922	96.8106
amtR	1	0.0475025	0.0475025	0.0211112	96.94
hisA	1	0.0475025	0.0475025	0.0211112	96.9611
rpsL	1	0.0469918	0.0469918	0.0208842	97.0238
DIP0173	1	0.046481	0.046481	0.0206572	97.0653
DIP1394	1	0.0449486	0.0449486	0.0199762	97.2478
DIP0519	1	0.0439271	0.0439271	0.0195222	97.4253
DIP2099	1	0.0439271	0.0439271	0.0195222	97.4449
DIP0935	1	0.0408624	0.0408624	0.0181601	97.5954
DIP1427	1	0.0408624	0.0408624	0.0181601	97.6135
DIP1479	1	0.0408624	0.0408624	0.0181601	97.6317
DIP0701	1	0.0403516	0.0403516	0.0179331	97.6859
rsfS	1	0.0388193	0.0388193	0.0172521	97.7386
DIP1183	1	0.0383085	0.0383085	0.0170251	97.8074
DIP0157	1	0.0367762	0.0367762	0.0163441	97.959
DIP2162	1	0.0367762	0.0367762	0.0163441	97.9754
DIP1461	1	0.0362654	0.0362654	0.0161171	98.0569
proC	1	0.034733	0.034733	0.0154361	98.12
DIP0919	1	0.034733	0.034733	0.0154361	98.1354
DIP1801	1	0.0342223	0.0342223	0.0152091	98.1661
dnaA	1	0.0332007	0.0332007	0.0147551	98.2258
DIP0691	1	0.0332007	0.0332007	0.0147551	98.2405
DIP0822	1	0.0326899	0.0326899	0.0145281	98.2845
DIP1390	1	0.0326899	0.0326899	0.0145281	98.2991
DIP2329	1	0.0326899	0.0326899	0.0145281	98.3136
DIP1138	1	0.0321791	0.0321791	0.0143011	98.3715
prfB	1	0.030136	0.030136	0.0133931	98.5495
DIP0135	1	0.0296252	0.0296252	0.0131661	98.5626
fmt	1	0.0296252	0.0296252	0.0131661	98.5758
panC	1	0.0296252	0.0296252	0.0131661	98.589
trpS	1	0.0291145	0.0291145	0.0129391	98.6414
DIP0585	1	0.0286037	0.0286037	0.0127121	98.667
DIP1965	1	0.0286037	0.0286037	0.0127121	98.6798
rimM	1	0.0280929	0.0280929	0.0124851	98.7177
DIP1856	1	0.0280929	0.0280929	0.0124851	98.7302
DIP0370	1	0.0270713	0.0270713	0.0120311	98.8282
DIP0708	1	0.0270713	0.0270713	0.0120311	98.8402
DIP1642	1	0.0265606	0.0265606	0.0118041	98.8521
DIP2344	1	0.025539	0.025539	0.0113501	98.9331
DIP0896	1	0.0245174	0.0245174	0.0108961	98.978
DIP1387	1	0.0240067	0.0240067	0.0106691	99.065
ribF	1	0.0240067	0.0240067	0.0106691	99.0756
DIP2367	1	0.0234959	0.0234959	0.0104421	99.0861
DIP0997	1	0.0224743	0.0224743	0.00998808	99.127
DIP1158	1	0.0219635	0.0219635	0.00976108	99.1966
sepF	1	0.0219635	0.0219635	0.00976108	99.2064
DIP0783	1	0.0214528	0.0214528	0.00953408	99.2159
DIP0058	1	0.020942	0.020942	0.00930708	99.2538
argB	1	0.020942	0.020942	0.00930708	99.2632
DIP2183	1	0.0204312	0.0204312	0.00908007	99.2904
cobK	1	0.0199204	0.0199204	0.00885307	99.326
menH	1	0.0188989	0.0188989	0.00839907	99.3517
DIP0771	1	0.0188989	0.0188989	0.00839907	99.3601
DIP1306	1	0.0188989	0.0188989	0.00839907	99.3685
DIP1391	1	0.0183881	0.0183881	0.00817207	99.442
DIP2169	1	0.0183881	0.0183881	0.00817207	99.4747
DIP0484	1	0.0178773	0.0178773	0.00794507	99.4827
DIP1894	1	0.0178773	0.0178773	0.00794507	99.4906
DIP0485	1	0.0173665	0.0173665	0.00771806	99.506
DIP0737	1	0.0173665	0.0173665	0.00771806	99.5138
DIP0987	1	0.016345	0.016345	0.00726406	99.5362
DIP1271	1	0.016345	0.016345	0.00726406	99.5435
DIP1298	1	0.016345	0.016345	0.00726406	99.5508
DIP1718	1	0.016345	0.016345	0.00726406	99.5653
DIP0326	1	0.0158342	0.0158342	0.00703706	99.5723
DIP1357	1	0.0158342	0.0158342	0.00703706	99.5794
DIP0517	1	0.0153234	0.0153234	0.00681006	99.6066
DIP2098	1	0.0153234	0.0153234	0.00681006	99.627
DIP0723	1	0.0148126	0.0148126	0.00658305	99.6336
DIP0845	1	0.0148126	0.0148126	0.00658305	99.6402
DIP0998	1	0.0148126	0.0148126	0.00658305	99.6468
atpB	1	0.0148126	0.0148126	0.00658305	99.6534
orn	1	0.0132803	0.0132803	0.00590205	99.7026
rsmG	1	0.0132803	0.0132803	0.00590205	99.7144
DIP0685	1	0.0127695	0.0127695	0.00567505	99.7201
thiL	1	0.0127695	0.0127695	0.00567505	99.7258
DIP0264	1	0.0122587	0.0122587	0.00544804	99.7312
DIP1614	1	0.0122587	0.0122587	0.00544804	99.7367
DIP2371	1	0.0122587	0.0122587	0.00544804	99.7694
smpB	1	0.0117479	0.0117479	0.00522104	99.78
cspB	1	0.0117479	0.0117479	0.00522104	99.7853
DIP1143	1	0.0117479	0.0117479	0.00522104	99.7905
DIP1734	1	0.0112372	0.0112372	0.00499404	99.8055
DIP1794	1	0.0112372	0.0112372	0.00499404	99.8105
mtrA2	1	0.0107264	0.0107264	0.00476704	99.825
DIP1429	1	0.0107264	0.0107264	0.00476704	99.8297
clpS	1	0.0107264	0.0107264	0.00476704	99.8345
DIP0643	1	0.00970482	0.00970482	0.00431304	99.8663
trmD	1	0.00970482	0.00970482	0.00431304	99.8706
DIP0393	1	0.00919404	0.00919404	0.00408603	99.8747
DIP1054	1	0.00919404	0.00919404	0.00408603	99.8788
DIP1596	1	0.00919404	0.00919404	0.00408603	99.887
DIP0538	1	0.00868326	0.00868326	0.00385903	99.8908
xseA	1	0.00868326	0.00868326	0.00385903	99.8947
DIP0744	1	0.00817248	0.00817248	0.00363203	99.8983
DIP1000	1	0.00817248	0.00817248	0.00363203	99.9019
hflX	1	0.00817248	0.00817248	0.00363203	99.9092
DIP0023	1	0.0076617	0.0076617	0.00340503	99.9162
DIP0163	1	0.0076617	0.0076617	0.00340503	99.9196
DIP1081	1	0.0076617	0.0076617	0.00340503	99.923
aroK	1	0.0076617	0.0076617	0.00340503	99.9265
DIP1741	1	0.0076617	0.0076617	0.00340503	99.9299
DIP1768	1	0.0076617	0.0076617	0.00340503	99.9333
DIP1930	1	0.0076617	0.0076617	0.00340503	99.9367
ftsW	1	0.00715092	0.00715092	0.00317803	99.9398
purN	1	0.00715092	0.00715092	0.00317803	99.943
DIP0910	1	0.00715092	0.00715092	0.00317803	99.9462
DIP1688	1	0.00715092	0.00715092	0.00317803	99.9494
DIP1228	1	0.00664014	0.00664014	0.00295102	99.9523
hypC	1	0.00612936	0.00612936	0.00272402	99.9551
DIP0923	1	0.00612936	0.00612936	0.00272402	99.9578
lysG	1	0.00612936	0.00612936	0.00272402	99.9605
DIP2317	1	0.00612936	0.00612936	0.00272402	99.9659
mraZ	1	0.00561858	0.00561858	0.00249702	99.9684
DIP1848	1	0.00561858	0.00561858	0.00249702	99.9709
DIP1892	1	0.00561858	0.00561858	0.00249702	99.9734
DIP0466	1	0.0051078	0.0051078	0.00227002	99.9757
DIP1059	1	0.0051078	0.0051078	0.00227002	99.978
folK	1	0.0051078	0.0051078	0.00227002	99.9803
DIP2345	1	0.0051078	0.0051078	0.00227002	99.9825
DIP0250	1	0.00459702	0.00459702	0.00204302	99.9846
DIP1738	1	0.00459702	0.00459702	0.00204302	99.9866
DIP0861	1	0.00408624	0.00408624	0.00181601	99.9884
xseB	1	0.00408624	0.00408624	0.00181601	99.9902
putP	1	0.00408624	0.00408624	0.00181601	99.9921
chrS	1	0.00408624	0.00408624	0.00181601	99.9939
DIP2332	1	0.00408624	0.00408624	0.00181601	99.9957
DIP0152	1	0.00357546	0.00357546	0.00158901	99.9973
ruvB	1	0.00306468	0.00306468	0.00136201	99.9986
tsf	2	1.1278	2.2556	1.00244	27.8413
gap	2	0.85147	1.70294	0.756824	34.6959
sbm	2	0.557261	1.11452	0.495318	43.4672
rplB	2	0.535808	1.07162	0.47625	44.9203
rpsE	2	0.47809	0.95618	0.424948	49.8201
atpD	2	0.43876	0.87752	0.389989	51.4427
icd	2	0.421394	0.842787	0.374553	52.2014
pgk	2	0.421394	0.842787	0.374553	52.5759
ilvE	2	0.38666	0.773321	0.343681	54.6884
ndh	2	0.361121	0.722243	0.320981	56.3471
rplC	2	0.34682	0.693639	0.308269	57.6051
deoC	2	0.32077	0.64154	0.285114	59.3855
rpoA	2	0.318216	0.636432	0.282844	59.9535
proS	2	0.309533	0.619065	0.275126	60.5083
ahpD	2	0.287058	0.574117	0.25515	62.6155
atpA	2	0.280418	0.560836	0.249248	63.3698
infB	2	0.263052	0.526103	0.233812	65.5454
menB	2	0.228829	0.457659	0.203394	67.7469
DIP0969	2	0.218614	0.437228	0.194314	68.3394
DIP2128	2	0.210441	0.420883	0.18705	70.2401
ftsY	2	0.181838	0.363675	0.161625	73.3062
glyA	2	0.171622	0.343244	0.152545	74.2378
purB	2	0.160896	0.321791	0.143011	75.5655
DIP2294	2	0.157831	0.315662	0.140287	76.131
ackA	2	0.156299	0.312597	0.138925	76.2699
DIP2284	2	0.154766	0.309533	0.137563	76.5464
DIP1782	2	0.139954	0.279907	0.124397	78.638
DIP2198	2	0.136889	0.273778	0.121673	79.1301
gyrB	2	0.125652	0.251304	0.111685	80.3076
DIP1888	2	0.125652	0.251304	0.111685	80.4193
secD	2	0.123609	0.247218	0.109869	80.5291
clpP1	2	0.122076	0.244153	0.108507	80.8556
DIP1090	2	0.118501	0.237002	0.105329	81.6051
DIP0878	2	0.116969	0.233937	0.103967	81.9184
engA	2	0.114415	0.228829	0.101697	82.2264
DIP1880	2	0.108796	0.217592	0.0967028	83.1156
gnd	2	0.101645	0.20329	0.0903467	83.4954
dapA	2	0.100113	0.200226	0.0889847	83.6733
asd	2	0.0970482	0.194096	0.0862607	84.286
thrA	2	0.0924512	0.184902	0.0821747	85.2163
clpP2	2	0.0919404	0.183881	0.0817207	85.4614
DIP1858	2	0.0914296	0.182859	0.0812667	85.5427
DIP2285	2	0.0909188	0.181838	0.0808127	85.7046
ychF	2	0.0796817	0.159363	0.0708246	86.8257
DIP2189	2	0.0796817	0.159363	0.0708246	86.8965
DIP0854	2	0.0791709	0.158342	0.0703706	86.9669
DIP1057	2	0.0781493	0.156299	0.0694626	87.0364
DIP0823	2	0.0740631	0.148126	0.0658305	87.573
DIP1889	2	0.0740631	0.148126	0.0658305	87.7047
ldh	2	0.0704876	0.140975	0.0626525	88.2769
dnaN	2	0.0679337	0.135867	0.0603825	88.7677
DIP0397	2	0.0679337	0.135867	0.0603825	88.8281
cmk	2	0.0648691	0.129738	0.0576585	89.532
glgE	2	0.0643583	0.128717	0.0572045	89.7036
metK	2	0.0612936	0.122587	0.0544804	90.0367
pdxY	2	0.0612936	0.122587	0.0544804	90.0911
bcp	2	0.0597613	0.119523	0.0531184	90.4123
hisC	2	0.0587397	0.117479	0.0522104	90.7288
polA	2	0.0572074	0.114415	0.0508484	90.9335
DIP2007	2	0.0572074	0.114415	0.0508484	90.9844
galE	2	0.0561858	0.112372	0.0499404	91.3851
glpD	2	0.055675	0.11135	0.0494864	91.4345
DIP0826	2	0.0546535	0.109307	0.0485784	91.6304
mshD	2	0.0520996	0.104199	0.0463084	91.8184
DIP1992	2	0.0515888	0.103178	0.0458544	91.9106
cobH	2	0.0500564	0.100113	0.0444924	92.271
DIP1970	2	0.0500564	0.100113	0.0444924	92.3155
DIP1043	2	0.0490349	0.0980698	0.0435844	92.4474
DIP0331	2	0.0485241	0.0970482	0.0431304	92.5339
DIP0410	2	0.0480133	0.0960266	0.0426764	92.5766
DIP1886	2	0.046481	0.092962	0.0413143	92.8276
cobIJ	2	0.0459702	0.0919404	0.0408603	92.9913
DIP0285	2	0.0454594	0.0909188	0.0404063	93.1952
carA	2	0.0449486	0.0898973	0.0399523	93.3152
DIP0857	2	0.0444379	0.0888757	0.0394983	93.434
DIP0294	2	0.041884	0.0837679	0.0372283	93.7388
DIP1126	2	0.041884	0.0837679	0.0372283	93.7761
DIP1240	2	0.0408624	0.0817248	0.0363203	93.9597
thrB	2	0.0403516	0.0807032	0.0358663	94.1767
DIP1313	2	0.0393301	0.0786601	0.0349583	94.3883
mfd	2	0.0383085	0.076617	0.0340503	94.5258
DIP2334	2	0.0367762	0.0735523	0.0326883	94.7924
DIP0882	2	0.0362654	0.0725308	0.0322343	94.9222
secF	2	0.0362654	0.0725308	0.0322343	94.9544
dut	2	0.0357546	0.0715092	0.0317803	94.9862
DIP1788	2	0.0352438	0.0704876	0.0313263	95.1129
DIP0821	2	0.0332007	0.0664014	0.0295102	95.3567
rbpA	2	0.0326899	0.0653798	0.0290562	95.4152
ribE	2	0.0316684	0.0633367	0.0281482	95.6438
DIP0680	2	0.0311576	0.0623152	0.0276942	95.7276
ppm1	2	0.0306468	0.0612936	0.0272402	95.7548
tesB	2	0.0296252	0.0592505	0.0263322	95.9696
DIP1999	2	0.0296252	0.0592505	0.0263322	95.9959
DIP0513	2	0.0286037	0.0572074	0.0254242	96.1258
DIP0512	2	0.0280929	0.0561858	0.0249702	96.2014
DIP1840	2	0.0275821	0.0551642	0.0245162	96.2758
DIP0272	2	0.0270713	0.0541427	0.0240622	96.3979
DIP0689	2	0.0270713	0.0541427	0.0240622	96.422
pbpA	2	0.0260498	0.0520996	0.0231542	96.5403
pheS	2	0.0260498	0.0520996	0.0231542	96.5634
coaD	2	0.025539	0.051078	0.0227002	96.6322
recN	2	0.025539	0.051078	0.0227002	96.6549
DIP2370	2	0.025539	0.051078	0.0227002	96.6776
DIP1942	2	0.0245174	0.0490349	0.0217922	96.7888
DIP0653	2	0.0240067	0.0480133	0.0213382	96.9189
cobT	2	0.0234959	0.0469918	0.0208842	96.982
obg	2	0.0234959	0.0469918	0.0208842	97.0029
DIP0940	2	0.0229851	0.0459702	0.0204302	97.0858
DIP1348	2	0.0229851	0.0459702	0.0204302	97.1062
DIP0571	2	0.0224743	0.0449486	0.0199762	97.2079
DIP0993	2	0.0224743	0.0449486	0.0199762	97.2279
DIP0749	2	0.0219635	0.0439271	0.0195222	97.3863
DIP1407	2	0.0219635	0.0439271	0.0195222	97.4058
uvrB	2	0.0214528	0.0429055	0.0190682	97.4639
hisF	2	0.0214528	0.0429055	0.0190682	97.483
DIP1469	2	0.020942	0.041884	0.0186142	97.5588
DIP2302	2	0.0204312	0.0408624	0.0181601	97.668
DIP0170	2	0.0194096	0.0388193	0.0172521	97.7559
DIP2050	2	0.0194096	0.0388193	0.0172521	97.7904
DIP0730	2	0.0188989	0.0377977	0.0167981	97.8923
DIP0926	2	0.0188989	0.0377977	0.0167981	97.9091
apt	2	0.0188989	0.0377977	0.0167981	97.9259
csp1	2	0.0188989	0.0377977	0.0167981	97.9427
trmB	2	0.0183881	0.0367762	0.0163441	98.0407
aroC	2	0.0178773	0.0357546	0.0158901	98.0886
purE	2	0.0173665	0.034733	0.0154361	98.1508
DIP0988	2	0.0168557	0.0337115	0.0149821	98.196
DIP1748	2	0.0168557	0.0337115	0.0149821	98.211
DIP0949	2	0.016345	0.0326899	0.0145281	98.3281
DIP1349	2	0.016345	0.0326899	0.0145281	98.3572
DIP1072	2	0.0158342	0.0316684	0.0140741	98.3999
regX3	2	0.0153234	0.0306468	0.0136201	98.4407
DIP0607	2	0.0153234	0.0306468	0.0136201	98.4543
DIP0950	2	0.0153234	0.0306468	0.0136201	98.4952
DIP1615	2	0.0153234	0.0306468	0.0136201	98.5088
DIP1643	2	0.0153234	0.0306468	0.0136201	98.5224
DIP0781	2	0.0148126	0.0296252	0.0131661	98.6021
galK	2	0.0148126	0.0296252	0.0131661	98.6153
DIP1797	2	0.0148126	0.0296252	0.0131661	98.6285
DIP0775	2	0.0137911	0.0275821	0.0122581	98.7917
aroQ	2	0.0137911	0.0275821	0.0122581	98.8162
DIP0122	2	0.0132803	0.0265606	0.0118041	98.8639
DIP0912	2	0.0127695	0.025539	0.0113501	98.9444
DIP1773	2	0.0127695	0.025539	0.0113501	98.9558
trxA	2	0.0127695	0.025539	0.0113501	98.9671
DIP2269	2	0.0117479	0.0234959	0.0104421	99.0965
DIP0981	2	0.0112372	0.0224743	0.00998808	99.1469
DIP1904	2	0.0112372	0.0224743	0.00998808	99.1769
DIP2194	2	0.0112372	0.0224743	0.00998808	99.1869
DIP0125	2	0.0107264	0.0214528	0.00953408	99.2255
hemE	2	0.0107264	0.0214528	0.00953408	99.235
DIP1862	2	0.0107264	0.0214528	0.00953408	99.2445
DIP1208	2	0.00970482	0.0194096	0.00862607	99.3347
DIP2134	2	0.00970482	0.0194096	0.00862607	99.3433
DIP1011	2	0.00919404	0.0183881	0.00817207	99.393
DIP1025	2	0.00919404	0.0183881	0.00817207	99.4012
uppP	2	0.00919404	0.0183881	0.00817207	99.4175
DIP1383	2	0.00919404	0.0183881	0.00817207	99.4339
DIP1863	2	0.00919404	0.0183881	0.00817207	99.4584
DIP0164	2	0.00868326	0.0173665	0.00771806	99.4983
folP	2	0.00868326	0.0173665	0.00771806	99.5215
DIP0174	2	0.0076617	0.0153234	0.00681006	99.5998
DIP1238	2	0.0076617	0.0153234	0.00681006	99.6134
DIP1281	2	0.0076617	0.0153234	0.00681006	99.6202
coaE	2	0.00715092	0.0143018	0.00635605	99.6597
nadK	2	0.00715092	0.0143018	0.00635605	99.6661
DIP2132	2	0.00715092	0.0143018	0.00635605	99.6724
DIP0958	2	0.00664014	0.0132803	0.00590205	99.6967
DIP2016	2	0.00664014	0.0132803	0.00590205	99.7085
lipB	2	0.00612936	0.0122587	0.00544804	99.7476
DIP2126	2	0.00612936	0.0122587	0.00544804	99.753
DIP2300	2	0.00612936	0.0122587	0.00544804	99.7585
DIP2350	2	0.00612936	0.0122587	0.00544804	99.7639
mshC	2	0.00561858	0.0112372	0.00499404	99.7955
hisB	2	0.00561858	0.0112372	0.00499404	99.8005
DIP2268	2	0.00561858	0.0112372	0.00499404	99.8154
DIP0863	2	0.0051078	0.0102156	0.00454004	99.8438
DIP1180	2	0.0051078	0.0102156	0.00454004	99.8484
DIP1408	2	0.0051078	0.0102156	0.00454004	99.8529
DIP1483	2	0.0051078	0.0102156	0.00454004	99.8574
DIP1716	2	0.0051078	0.0102156	0.00454004	99.862
DIP1385	2	0.00459702	0.00919404	0.00408603	99.8829
DIP1386	2	0.00408624	0.00817248	0.00363203	99.9056
DIP1576	2	0.00408624	0.00817248	0.00363203	99.9128
pheA	2	0.00306468	0.00612936	0.00272402	99.9632
tuf	3	2.86548	8.59643	3.82044	8.37501
cat1	3	0.71407	2.14221	0.952046	28.7934
DIP2331	3	0.637964	1.91389	0.850576	32.336
pnp	3	0.520996	1.56299	0.694626	35.3905
DIP1273	3	0.454083	1.36225	0.605414	37.925
dirA	3	0.451019	1.35306	0.601328	38.5263
tpiA	3	0.366229	1.09869	0.488281	44.444
gyrA	3	0.321791	0.965374	0.429034	49.3952
odhA	3	0.302382	0.907145	0.403155	51.0527
valS	3	0.28808	0.86424	0.384087	51.8268
mmdA	3	0.273267	0.819802	0.364338	52.9402
prsA	3	0.257433	0.772299	0.343227	55.0316
DIP1295	3	0.225765	0.677294	0.301004	58.2103
DIP2319	3	0.224232	0.672697	0.298961	58.5093
DIP1680	3	0.192564	0.577692	0.256739	61.8489
DIP2276	3	0.189499	0.568498	0.252653	62.8682
tpx	3	0.182348	0.547045	0.243119	64.5961
DIP0515	3	0.175198	0.525593	0.233585	65.779
serA	3	0.172644	0.517931	0.23018	66.2401
gatB	3	0.171111	0.513334	0.228137	66.4682
ilvC	3	0.149659	0.448976	0.199535	67.9464
DIP1494	3	0.143018	0.429055	0.190682	69.2998
leuS	3	0.136889	0.410667	0.18251	70.6085
hemL	3	0.129227	0.387682	0.172294	71.497
argS	3	0.122076	0.366229	0.16276	72.8192
ctaC	3	0.122076	0.366229	0.16276	72.982
trxB	3	0.116969	0.350906	0.15595	73.7777
serS	3	0.112882	0.338647	0.150502	74.5408
hisS	3	0.108285	0.324856	0.144373	75.279
DIP1546	3	0.105731	0.317194	0.140968	75.9907
qcrB	3	0.104199	0.312597	0.138925	76.4088
glgC	3	0.102156	0.306468	0.136201	76.8188
upp	3	0.101645	0.304936	0.13552	76.9543
DIP0159	3	0.0817248	0.245174	0.108961	80.6381
DIP0633	3	0.081214	0.243642	0.10828	80.9638
DIP0324	3	0.0801925	0.240577	0.106918	81.2869
DIP2135	3	0.0776386	0.232916	0.103513	82.0219
DIP1086	3	0.0771278	0.231383	0.102832	82.1247
pknB	3	0.0750847	0.225254	0.100108	82.5299
argH	3	0.0730415	0.219125	0.0973838	82.8253
nagB	3	0.0643583	0.193075	0.0858067	84.5439
rpe	3	0.0643583	0.193075	0.0858067	84.6297
dapB	3	0.0638475	0.191543	0.0851257	84.7148
DIP0021	3	0.0633367	0.19001	0.0844447	84.7993
DIP1249	3	0.0607828	0.182348	0.0810397	85.6237
DIP0511	3	0.0597613	0.179284	0.0796777	85.7842
mqo	3	0.0592505	0.177751	0.0789967	85.8632
DIP1631	3	0.0566966	0.17009	0.0755916	86.1692
def	3	0.0515888	0.154766	0.0687816	87.1742
DIP0149	3	0.051078	0.153234	0.0681006	87.2423
DIP1693	3	0.0495457	0.148637	0.0660575	87.4413
irp6A	3	0.0480133	0.14404	0.0640145	87.8985
DIP0387	3	0.0475025	0.142508	0.0633335	88.0257
DIP1177	3	0.0475025	0.142508	0.0633335	88.089
pcrA	3	0.0469918	0.140975	0.0626525	88.3396
DIP0974	3	0.0454594	0.136378	0.0606095	88.7073
DIP1990	3	0.0444379	0.133314	0.0592475	89.0658
DIP1686	3	0.0439271	0.131781	0.0585665	89.2424
DIP1586	3	0.0434163	0.130249	0.0578855	89.4165
murC	3	0.0434163	0.130249	0.0578855	89.4744
DIP0265	3	0.041884	0.125652	0.0558425	89.8167
hemB	3	0.0413732	0.12412	0.0551615	89.9277
DIP0679	3	0.0398408	0.119523	0.0531184	90.3592
ctaD	3	0.0383085	0.114926	0.0510754	90.8318
tyrS	3	0.0362654	0.108796	0.0483514	91.6788
DIP1501	3	0.0352438	0.105731	0.0469894	91.7258
DIP1006	3	0.0337115	0.101134	0.0449464	92.0917
dxs	3	0.0337115	0.101134	0.0449464	92.1367
DIP1925	3	0.0337115	0.101134	0.0449464	92.1816
DIP0862	3	0.0332007	0.0996021	0.0442654	92.3598
glnA2	3	0.0316684	0.0950051	0.0422223	92.6188
DIP0784	3	0.0306468	0.0919404	0.0408603	92.9505
atrC	3	0.030136	0.0904081	0.0401793	93.2353
DIP0939	3	0.0296252	0.0888757	0.0394983	93.3945
DIP0736	3	0.0280929	0.0842787	0.0374553	93.6642
thyA	3	0.0280929	0.0842787	0.0374553	93.7016
glmU	3	0.0275821	0.0827464	0.0367743	93.8498
betA	3	0.0275821	0.0827464	0.0367743	93.8866
DIP0847	3	0.0270713	0.081214	0.0360933	94.1048
DIP1291	3	0.0265606	0.0796817	0.0354123	94.2121
DIP1484	3	0.0260498	0.0781493	0.0347313	94.423
DIP1926	3	0.0229851	0.0689553	0.0306453	95.2057
glmM	3	0.0214528	0.0643583	0.0286022	95.4729
prfC	3	0.0214528	0.0643583	0.0286022	95.5015
pyrF	3	0.020942	0.0628259	0.0279212	95.6999
DIP0413	3	0.0199204	0.0597613	0.0265592	95.9167
folE	3	0.0199204	0.0597613	0.0265592	95.9432
aroA	3	0.0194096	0.0582289	0.0258782	96.1003
DIP1202	3	0.0188989	0.0566966	0.0251972	96.1764
DIP0175	3	0.0183881	0.0551642	0.0245162	96.3003
DIP0990	3	0.0183881	0.0551642	0.0245162	96.3739
DIP1678	3	0.0173665	0.0520996	0.0231542	96.5866
DIP1028	3	0.0168557	0.0505672	0.0224732	96.7228
murE	3	0.016345	0.0490349	0.0217922	96.876
DIP1409	3	0.0153234	0.0459702	0.0204302	97.1675
hisH	3	0.0153234	0.0459702	0.0204302	97.1879
DIP0348	3	0.0148126	0.0444379	0.0197492	97.3075
DIP2047	3	0.0148126	0.0444379	0.0197492	97.3273
DIP2274	3	0.0148126	0.0444379	0.0197492	97.347
DIP2375	3	0.0148126	0.0444379	0.0197492	97.3668
DIP2250	3	0.0143018	0.0429055	0.0190682	97.5402
DIP0113	3	0.0137911	0.0413732	0.0183872	97.5772
DIP1969	3	0.0132803	0.0398408	0.0177061	97.7036
cysS	3	0.0132803	0.0398408	0.0177061	97.7214
ectP	3	0.0127695	0.0383085	0.0170251	97.8414
DIP2252	3	0.0127695	0.0383085	0.0170251	97.8585
DIP2298	3	0.0127695	0.0383085	0.0170251	97.8755
DIP1156	3	0.0122587	0.0367762	0.0163441	98.0081
DIP0364	3	0.0112372	0.0337115	0.0149821	98.181
thyX	3	0.0107264	0.0321791	0.0143011	98.3858
DIP1206	3	0.0102156	0.0306468	0.0136201	98.4135
DIP0119	3	0.00970482	0.0291145	0.0129391	98.6543
DIP0176	3	0.00919404	0.0275821	0.0122581	98.7549
DIP0615	3	0.00919404	0.0275821	0.0122581	98.7672
DIP0654	3	0.00919404	0.0275821	0.0122581	98.7794
DIP0970	3	0.00919404	0.0275821	0.0122581	98.8039
DIP0329	3	0.00868326	0.0260498	0.0115771	98.8754
uppS1	3	0.00868326	0.0260498	0.0115771	98.887
DIP1001	3	0.00868326	0.0260498	0.0115771	98.8986
DIP1178	3	0.00868326	0.0260498	0.0115771	98.9102
DIP2241	3	0.00868326	0.0260498	0.0115771	98.9217
rsmI	3	0.00817248	0.0245174	0.0108961	99.0216
DIP1236	3	0.00817248	0.0245174	0.0108961	99.0434
DIP2308	3	0.00817248	0.0245174	0.0108961	99.0543
DIP1430	3	0.0076617	0.0229851	0.0102151	99.1067
ybeY	3	0.0076617	0.0229851	0.0102151	99.117
DIP0127	3	0.00664014	0.0199204	0.00885307	99.3083
DIP0379	3	0.00664014	0.0199204	0.00885307	99.3172
DIP0262	3	0.00612936	0.0183881	0.00817207	99.3767
DIP0636	3	0.00612936	0.0183881	0.00817207	99.3848
whiA	3	0.00612936	0.0183881	0.00817207	99.4257
DIP1585	3	0.00612936	0.0183881	0.00817207	99.4502
DIP2121	3	0.00612936	0.0183881	0.00817207	99.4665
DIP1745	3	0.00561858	0.0168557	0.00749106	99.529
irp6C	3	0.0051078	0.0153234	0.00681006	99.5862
DIP0656	3	0.0051078	0.0153234	0.00681006	99.593
recF	3	0.00459702	0.0137911	0.00612905	99.6786
DIP0686	3	0.00459702	0.0137911	0.00612905	99.6847
DIP1082	3	0.00459702	0.0137911	0.00612905	99.6908
DIP1299	3	0.00408624	0.0122587	0.00544804	99.7748
DIP0605	3	0.00357546	0.0107264	0.00476704	99.8202
DIP2207	3	0.00357546	0.0107264	0.00476704	99.8393
tkt	4	0.885182	3.54073	1.57358	17.2546
rpoB	4	0.571563	2.28625	1.01606	26.8389
fba	4	0.362143	1.44857	0.643777	36.7003
fumC	4	0.348352	1.39341	0.619261	37.3196
DIP1463	4	0.335582	1.34233	0.596561	39.1229
accBC	4	0.321281	1.28512	0.571137	40.8726
guaB	4	0.297785	1.19114	0.529368	41.9468
DIP1803	4	0.259476	1.0379	0.461268	45.8537
DIP0788	4	0.24875	0.994999	0.4422	47.6527
glnA1	4	0.245174	0.980698	0.435844	48.9661
rph	4	0.204312	0.817248	0.363203	53.3034
DIP1811	4	0.195629	0.782515	0.347767	54.0008
ahcY	4	0.184902	0.739609	0.328699	55.7015
ilvB	4	0.164982	0.659928	0.293286	59.1004
DIP0257	4	0.154256	0.617022	0.274218	61.0574
narG	4	0.15068	0.60272	0.267862	61.3252
argG	4	0.14404	0.57616	0.256058	62.105
DIP0833	4	0.139443	0.557772	0.247886	63.6177
DIP1216	4	0.1374	0.549599	0.244254	64.109
DIP1796	4	0.133314	0.533254	0.23699	65.0755
folD	4	0.120033	0.480133	0.213382	67.1213
ppc	4	0.119523	0.47809	0.212474	67.3337
pat	4	0.108285	0.433141	0.192498	68.726
lysU	4	0.108285	0.433141	0.192498	68.9184
DIP2136	4	0.105221	0.420883	0.18705	70.053
DIP0651	4	0.102667	0.410667	0.18251	70.791
glgB	4	0.0990913	0.396365	0.176153	71.1487
qcrA	4	0.0955159	0.382063	0.169797	71.6668
DIP1725	4	0.0914296	0.365718	0.162533	73.1445
DIP2115	4	0.0893865	0.357546	0.158901	73.4651
asnB	4	0.0827464	0.330985	0.147097	74.9885
hpt	4	0.0822356	0.328942	0.146189	75.1347
DIP0177	4	0.0807032	0.322813	0.143465	75.4225
pfkA	4	0.0801925	0.32077	0.142557	75.7081
purD	4	0.0745739	0.298296	0.132569	77.49
pyrH	4	0.0730415	0.292166	0.129845	77.6199
DIP2287	4	0.0725308	0.290123	0.128937	77.7488
msrA	4	0.0715092	0.286037	0.127121	78.2618
dapD	4	0.0679337	0.271735	0.120765	79.3721
DIP0704	4	0.0669122	0.267649	0.118949	79.8531
zwf	4	0.0633367	0.253347	0.112593	80.1959
DIP1356	4	0.0572074	0.228829	0.101697	82.4298
DIP0989	4	0.0495457	0.198183	0.0880767	83.85
DIP1363	4	0.0495457	0.198183	0.0880767	83.938
DIP1979	4	0.0485241	0.194096	0.0862607	84.3723
DIP1305	4	0.046481	0.185924	0.0826287	85.1341
argF	4	0.0408624	0.16345	0.0726406	86.5392
DIP0983	4	0.0372869	0.149148	0.0662845	87.3753
DIP2191	4	0.0362654	0.145062	0.0644685	87.8345
DIP0745	4	0.0352438	0.140975	0.0626525	88.1516
iunH	4	0.0352438	0.140975	0.0626525	88.2143
hypE	4	0.0342223	0.136889	0.0608365	88.6467
DIP0991	4	0.0332007	0.132803	0.0590205	89.1248
DIP0115	4	0.0326899	0.13076	0.0581125	89.3005
parA	4	0.0326899	0.13076	0.0581125	89.3586
qcrC	4	0.0306468	0.122587	0.0544804	89.9822
secA2	4	0.030136	0.120544	0.0535724	90.2525
DIP2107	4	0.030136	0.120544	0.0535724	90.3061
DIP0536	4	0.0296252	0.118501	0.0526644	90.5713
DIP0902	4	0.0296252	0.118501	0.0526644	90.6239
DIP1250	4	0.0280929	0.112372	0.0499404	91.2352
cobM	4	0.0275821	0.110328	0.0490324	91.5328
DIP1587	4	0.0260498	0.104199	0.0463084	91.7721
DIP1539	4	0.025539	0.102156	0.0454004	91.956
DIP1744	4	0.025539	0.102156	0.0454004	92.0014
DIP1528	4	0.0229851	0.0919404	0.0408603	92.9096
mshB	4	0.0224743	0.0898973	0.0399523	93.2753
DIP0411	4	0.0219635	0.0878542	0.0390443	93.473
DIP2368	4	0.0219635	0.0878542	0.0390443	93.5121
accDA	4	0.0204312	0.0817248	0.0363203	93.996
DIP1418	4	0.0204312	0.0817248	0.0363203	94.0323
DIP1545	4	0.0204312	0.0817248	0.0363203	94.0687
DIP0491	4	0.0199204	0.0796817	0.0354123	94.2475
mapB	4	0.0194096	0.0776386	0.0345043	94.4575
DIP1462	4	0.0188989	0.0755954	0.0335963	94.6273
DIP1812	4	0.0173665	0.0694661	0.0308723	95.1751
DIP0302	4	0.016345	0.0653798	0.0290562	95.4443
DIP2095	4	0.0158342	0.0633367	0.0281482	95.672
DIP0913	4	0.0153234	0.0612936	0.0272402	95.8093
DIP1895	4	0.0148126	0.0592505	0.0263322	96.0486
DIP1814	4	0.0143018	0.0572074	0.0254242	96.1512
DIP1263	4	0.0132803	0.0531211	0.0236082	96.4935
DIP1497	4	0.0132803	0.0531211	0.0236082	96.5171
DIP0671	4	0.0122587	0.0490349	0.0217922	96.8324
DIP1967	4	0.0122587	0.0490349	0.0217922	96.8542
DIP1683	4	0.0117479	0.0469918	0.0208842	97.0447
ispH	4	0.0112372	0.0449486	0.0199762	97.2678
DIP1132	4	0.0112372	0.0449486	0.0199762	97.2878
dcuA	4	0.0107264	0.0429055	0.0190682	97.5021
DIP1289	4	0.0107264	0.0429055	0.0190682	97.5211
lgt	4	0.00970482	0.0388193	0.0172521	97.7731
DIP1347	4	0.00919404	0.0367762	0.0163441	98.0244
DIP1321	4	0.00817248	0.0326899	0.0145281	98.3427
purK	4	0.0076617	0.0306468	0.0136201	98.468
DIP0827	4	0.0076617	0.0306468	0.0136201	98.4816
ispF	4	0.0076617	0.0306468	0.0136201	98.5361
murI	4	0.00715092	0.0286037	0.0127121	98.7052
DIP1144	4	0.00612936	0.0245174	0.0108961	98.9889
DIP1694	4	0.00612936	0.0245174	0.0108961	98.9998
DIP1916	4	0.00612936	0.0245174	0.0108961	99.0107
DIP0296	4	0.00561858	0.0224743	0.00998808	99.1369
nucS	4	0.00561858	0.0224743	0.00998808	99.1569
idi	4	0.00561858	0.0224743	0.00998808	99.1669
tsnR	4	0.0051078	0.0204312	0.00908007	99.2722
arc	4	0.0051078	0.0204312	0.00908007	99.2813
DIP1218	4	0.00459702	0.0183881	0.00817207	99.4093
DIP1679	4	0.00408624	0.016345	0.00726406	99.558
cobU	4	0.00306468	0.0122587	0.00544804	99.7421
fusA	5	1.41435	7.07175	3.14284	11.5178
pyk	5	0.408113	2.04057	0.906872	30.6191
aspS	5	0.245174	1.22587	0.544804	41.4174
DIP0386	5	0.233937	1.16969	0.519834	42.4666
pccB1	5	0.200737	1.00368	0.446059	47.2105
cobN	5	0.19614	0.980698	0.435844	48.5303
alaS	5	0.154766	0.773832	0.343908	54.3447
thrS	5	0.146083	0.730415	0.324613	56.0261
pta	5	0.143018	0.715092	0.317803	56.6649
metG	5	0.114926	0.574628	0.255377	62.3604
aroH	5	0.109818	0.549089	0.244027	64.353
DIP1672	5	0.0893865	0.446933	0.198627	68.1451
DIP2286	5	0.0873434	0.436717	0.194087	68.5335
ligA	5	0.0847895	0.423947	0.188412	69.6775
DIP1341	5	0.0847895	0.423947	0.188412	69.866
DIP0581	5	0.0791709	0.395855	0.175926	71.3247
DIP2138	5	0.0745739	0.372869	0.165711	71.9989
DIP0687	5	0.0740631	0.370316	0.164576	72.3287
ribH	5	0.0704876	0.352438	0.156631	73.6217
leuA	5	0.0689553	0.344777	0.153226	74.0852
DIP0427	5	0.0561858	0.280929	0.124851	78.5136
pccB	5	0.055675	0.278375	0.123716	78.8859
csd	5	0.0520996	0.260498	0.115771	79.9689
DIP1112	5	0.0480133	0.240067	0.106691	81.3936
purH	5	0.0434163	0.217082	0.0964758	83.3088
DIP1710	5	0.0367762	0.183881	0.0817207	85.298
DIP1852	5	0.0367762	0.183881	0.0817207	85.3797
menD	5	0.0321791	0.160896	0.0715056	86.6834
dapF	5	0.0321791	0.160896	0.0715056	86.7549
DIP0520	5	0.0275821	0.137911	0.0612905	88.5246
DIP2060	5	0.0275821	0.137911	0.0612905	88.5859
DIP0156	5	0.0224743	0.112372	0.0499404	91.1353
DIP0886	5	0.0224743	0.112372	0.0499404	91.1853
DIP1026	5	0.0188989	0.0944943	0.0419953	92.703
ddl	5	0.0183881	0.0919404	0.0408603	93.073
argC	5	0.0183881	0.0919404	0.0408603	93.1139
DIP1361	5	0.0178773	0.0893865	0.0397253	93.355
DIP0405	5	0.0148126	0.0740631	0.0329153	94.7267
DIP2125	5	0.0148126	0.0740631	0.0329153	94.7597
relA	5	0.0143018	0.0715092	0.0317803	95.0498
DIP1703	5	0.0132803	0.0664014	0.0295102	95.3862
DIP1187	5	0.0127695	0.0638475	0.0283752	95.6157
DIP1135	5	0.0122587	0.0612936	0.0272402	95.7821
DIP1336	5	0.0107264	0.0536319	0.0238352	96.4699
mshA	5	0.00970482	0.0485241	0.0215652	96.8976
pccB2	5	0.00919404	0.0459702	0.0204302	97.1266
DIP1296	5	0.0076617	0.0383085	0.0170251	97.8244
DIP1114	5	0.00715092	0.0357546	0.0158901	98.0728
DIP2343	5	0.00715092	0.0357546	0.0158901	98.1045
DIP1516	5	0.00664014	0.0332007	0.0147551	98.2553
DIP1698	5	0.00664014	0.0332007	0.0147551	98.27
nrdR	5	0.00561858	0.0280929	0.0124851	98.7426
uvrD	5	0.00408624	0.0204312	0.00908007	99.2995
gdh	6	0.480133	2.8808	1.28029	21.2531
lpd	6	0.424969	2.54981	1.13319	25.8228
pycB	6	0.249771	1.49863	0.666023	36.0565
DIP1030	6	0.2227	1.3362	0.593837	39.7167
DIP0274	6	0.155788	0.934727	0.415413	50.2355
glgX	6	0.155277	0.931663	0.414051	50.6496
ptsG	6	0.119012	0.71407	0.317349	56.9822
gbsA	6	0.100113	0.600677	0.266954	61.5922
DIP2130	6	0.0837679	0.502608	0.22337	66.6916
DIP0682	6	0.0715092	0.429055	0.190682	69.1091
lysC	6	0.0709984	0.425991	0.18932	69.4891
murA	6	0.0531211	0.318727	0.141649	75.8497
DIP1389	6	0.0505672	0.303403	0.134839	77.224
purC	6	0.0398408	0.239045	0.106237	81.4998
DIP0057	6	0.0367762	0.220657	0.0980648	82.7279
DIP1102	6	0.0362654	0.217592	0.0967028	83.0189
DIP1354	6	0.0332007	0.199204	0.0885307	83.7619
dfp	6	0.0316684	0.19001	0.0844447	84.8837
argD	6	0.0245174	0.147105	0.0653765	87.77
fhs	6	0.0214528	0.128717	0.0572045	89.5892
DIP2251	6	0.0214528	0.128717	0.0572045	89.6464
DIP0361	6	0.0199204	0.119523	0.0531184	90.4655
proA	6	0.0199204	0.119523	0.0531184	90.5186
ilvA	6	0.0183881	0.110328	0.0490324	91.5819
dnaG	6	0.0173665	0.104199	0.0463084	91.8647
murB	6	0.0153234	0.0919404	0.0408603	93.1548
DIP1033	6	0.0143018	0.085811	0.0381363	93.589
glpK	6	0.0132803	0.0796817	0.0354123	94.283
DIP0293	6	0.0117479	0.0704876	0.0313263	95.1442
DIP2281	6	0.0112372	0.067423	0.0299642	95.3272
recR	6	0.0107264	0.0643583	0.0286022	95.5873
DIP0533	6	0.00970482	0.0582289	0.0258782	96.0745
DIP0263	6	0.00919404	0.0551642	0.0245162	96.3248
DIP0722	6	0.00919404	0.0551642	0.0245162	96.3494
DIP1550	6	0.0051078	0.0306468	0.0136201	98.4271
DIP0881	6	0.00408624	0.0245174	0.0108961	99.0325
ptsI	7	0.813162	5.69213	2.52971	14.0476
pyc	7	0.525082	3.67557	1.63351	15.6811
DIP1798	7	0.262541	1.83779	0.816753	33.1527
glyS	7	0.187967	1.31577	0.584757	40.3015
nrdE	7	0.162428	1.137	0.505306	42.9719
thrC	7	0.145062	1.01543	0.45128	46.7644
DIP2037	7	0.141997	0.993978	0.441746	48.0944
guaA	7	0.112372	0.786601	0.349583	53.653
gatA	7	0.101134	0.707941	0.314625	57.2969
lpdA	7	0.0898973	0.629281	0.279666	60.2331
DIP1393	7	0.0883649	0.618555	0.274899	60.7832
purA	7	0.067423	0.471961	0.20975	67.5435
ispG	7	0.0531211	0.371848	0.165257	72.1641
DIP2346	7	0.0490349	0.343244	0.152545	74.3903
lepA	7	0.0429055	0.300339	0.133477	77.3575
DIP0126	7	0.0388193	0.271735	0.120765	79.4929
ribA	7	0.0388193	0.271735	0.120765	79.6136
dapE	7	0.034733	0.243131	0.108053	81.0719
leuC	7	0.0286037	0.200226	0.0889847	83.5844
purM	7	0.0280929	0.19665	0.0873957	84.113
DIP0703	7	0.0275821	0.193075	0.0858067	84.4581
hemC	7	0.0245174	0.171622	0.0762726	86.0936
lipA	7	0.0240067	0.168047	0.0746836	86.3188
DIP1952	7	0.0173665	0.121566	0.0540264	90.1452
pafA	7	0.0102156	0.0715092	0.0317803	95.018
DIP0705	7	0.00970482	0.0679337	0.0301912	95.2972
DIP0873	7	0.00868326	0.0607828	0.0270132	95.8363
DIP2238	7	0.00868326	0.0607828	0.0270132	95.8633
DIP1231	7	0.00408624	0.0286037	0.0127121	98.6925
DIP1552	8	0.361121	2.88897	1.28392	19.9728
DIP1031	8	0.258455	2.06764	0.918904	29.7123
ileS	8	0.221168	1.76934	0.786334	33.9391
DIP1726	8	0.1374	1.0992	0.488508	43.9557
glmS	8	0.132803	1.06242	0.472164	45.3924
aspA	8	0.129227	1.03382	0.459452	46.3131
DIP1032	8	0.0837679	0.670143	0.297826	58.8071
pyrC	8	0.0801925	0.64154	0.285114	59.6706
pckG	8	0.0709984	0.567987	0.252426	63.1206
dnaJ1	8	0.0694661	0.555729	0.246978	63.8647
DIP1287	8	0.0664014	0.531211	0.236082	65.3116
DIP0358	8	0.0321791	0.257433	0.114409	80.0833
dnaJ2	8	0.0204312	0.16345	0.0726406	86.6119
glnE	8	0.0148126	0.118501	0.0526644	90.6766
cobQ	8	0.0143018	0.114415	0.0508484	91.0352
DIP1986	8	0.0051078	0.0408624	0.0181601	97.6498
DIP1038	8	0.00459702	0.0367762	0.0163441	97.9917
DIP0371	9	0.358568	3.22711	1.4342	18.6888
fas	9	0.291655	2.6249	1.16656	22.4196
acn	9	0.283483	2.55135	1.13387	24.6896
pheT	9	0.216571	1.94914	0.866239	31.4854
argJ	9	0.0577181	0.519463	0.230861	66.0099
adhA	9	0.0337115	0.303403	0.134839	77.0892
DIP0298	9	0.0321791	0.289612	0.12871	77.8775
gpsA	9	0.0321791	0.289612	0.12871	78.0062
uvrA2	9	0.0306468	0.275821	0.122581	79.0085
DIP0160	9	0.030136	0.271224	0.120538	79.7342
DIP0568	9	0.0102156	0.0919404	0.0408603	93.0322
DIP1893	9	0.00919404	0.0827464	0.0367743	93.9234
DIP1746	9	0.00817248	0.0735523	0.0326883	94.825
DIP1423	9	0.0051078	0.0459702	0.0204302	97.147
ilvD	10	0.0684445	0.684445	0.304183	57.9093
DIP1239	10	0.0234959	0.234959	0.104421	81.8144
DIP2305	10	0.00715092	0.0715092	0.0317803	95.0816
carB	11	0.232405	2.55645	1.13614	23.5558
DIP0372	11	0.0214528	0.23598	0.104875	81.71
purF	11	0.0153234	0.168557	0.0749106	86.2441
dnaE	11	0.00919404	0.101134	0.0449464	92.2265
rpoC	12	0.854024	10.2483	4.55457	4.55457
DIP1551	12	0.0204312	0.245174	0.108961	80.7471
uvrA	14	0.0173665	0.243131	0.108053	81.18
DIP2133	18	0.0204312	0.367762	0.163441	72.6565
adk	0	0.129738	0	0	100
ag84	0	0.348863	0	0	100
argR	0	0.0750847	0	0	100
atpF	0	0.0842787	0	0	100
atpG	0	0.081214	0	0	100
atpH	0	0.127695	0	0	100
cat	0	0.532744	0	0	100
chrA	0	0.0265606	0	0	100
clpB	0	0.836147	0	0	100
clpC	0	0.137911	0	0	100
crgA	0	0.0107264	0	0	100
cspA	0	0.19001	0	0	100
cstA	0	0.0127695	0	0	100
cysE	0	0.0352438	0	0	100
dcd	0	0.0148126	0	0	100
deaD	0	0.303914	0	0	100
deoD	0	0.0454594	0	0	100
DIP0006	0	0.123609	0	0	100
DIP0059	0	0.0423947	0	0	100
DIP0118	0	0.149659	0	0	100
DIP0153	0	0.0229851	0	0	100
DIP0161	0	0.0970482	0	0	100
DIP0165	0	0.00919404	0	0	100
DIP0183	0	0.00561858	0	0	100
DIP0184	0	0.0076617	0	0	100
DIP0186	0	0.0224743	0	0	100
DIP0246	0	0.016345	0	0	100
DIP0260	0	0.103178	0	0	100
DIP0297	0	0.105221	0	0	100
DIP0301	0	0.0893865	0	0	100
DIP0309	0	0.0439271	0	0	100
DIP0378	0	0.0357546	0	0	100
DIP0383	0	0.0863218	0	0	100
DIP0414	0	0.0158342	0	0	100
DIP0417	0	0.0051078	0	0	100
DIP0429	0	0.0429055	0	0	100
DIP0445	0	0.00664014	0	0	100
DIP0483	0	0.0985805	0	0	100
DIP0514	0	0.0076617	0	0	100
DIP0518	0	0.0270713	0	0	100
DIP0535	0	0.0342223	0	0	100
DIP0558	0	0.00561858	0	0	100
DIP0567	0	0.0653798	0	0	100
DIP0569	0	0.0240067	0	0	100
DIP0600	0	0.0127695	0	0	100
DIP0619	0	0.0199204	0	0	100
DIP0630	0	0.0439271	0	0	100
DIP0698	0	0.123098	0	0	100
DIP0702	0	0.0612936	0	0	100
DIP0719	0	0.00715092	0	0	100
DIP0724	0	0.0183881	0	0	100
DIP0729	0	0.0888757	0	0	100
DIP0732	0	0.0117479	0	0	100
DIP0733	0	0.171111	0	0	100
DIP0741	0	0.00459702	0	0	100
DIP0742	0	0.0689553	0	0	100
DIP0762	0	0.0107264	0	0	100
DIP0786	0	0.020942	0	0	100
DIP0791	0	0.00868326	0	0	100
DIP0856	0	0.116458	0	0	100
DIP0877	0	0.0173665	0	0	100
DIP0887	0	0.00612936	0	0	100
DIP0915	0	0.0132803	0	0	100
DIP0928	0	0.00561858	0	0	100
DIP0933	0	0.0561858	0	0	100
DIP0957	0	0.00817248	0	0	100
DIP0966	0	0.00459702	0	0	100
DIP1004	0	0.0122587	0	0	100
DIP1020	0	0.016345	0	0	100
DIP1027	0	0.120033	0	0	100
DIP1058	0	0.00970482	0	0	100
DIP1064	0	0.123098	0	0	100
DIP1067	0	0.0326899	0	0	100
DIP1078	0	0.0551642	0	0	100
DIP1083	0	0.00919404	0	0	100
DIP1095	0	0.0342223	0	0	100
DIP1097	0	0.0280929	0	0	100
DIP1157	0	0.109818	0	0	100
DIP1163	0	0.100624	0	0	100
DIP1184	0	0.0709984	0	0	100
DIP1194	0	0.00459702	0	0	100
DIP1205	0	0.00561858	0	0	100
DIP1212	0	0.016345	0	0	100
DIP1252	0	0.00408624	0	0	100
DIP1276	0	0.0689553	0	0	100
DIP1293	0	0.258965	0	0	100
DIP1315	0	0.0199204	0	0	100
DIP1352	0	0.0188989	0	0	100
DIP1374	0	0.0117479	0	0	100
DIP1395	0	0.0704876	0	0	100
DIP1399	0	0.145572	0	0	100
DIP1401	0	0.0107264	0	0	100
DIP1411	0	0.00970482	0	0	100
DIP1435	0	0.127695	0	0	100
DIP1437	0	0.0117479	0	0	100
DIP1438	0	0.0117479	0	0	100
DIP1445	0	0.161406	0	0	100
DIP1455	0	0.201247	0	0	100
DIP1489	0	0.0194096	0	0	100
DIP1514	0	0.0234959	0	0	100
DIP1575	0	0.00561858	0	0	100
DIP1618	0	0.0480133	0	0	100
DIP1621	1	0.00306468	0.00306468	0.00136201	100
DIP1632	0	0.0950051	0	0	100
DIP1668	0	0.00817248	0	0	100
DIP1673	0	0.0582289	0	0	100
DIP1697	0	0.00868326	0	0	100
DIP1707	0	0.0546535	0	0	100
DIP1785	0	0.0245174	0	0	100
DIP1795	0	0.0505672	0	0	100
DIP1799	0	0.00715092	0	0	100
DIP1800	0	0.00561858	0	0	100
DIP1841	0	0.0127695	0	0	100
DIP1842	0	0.0132803	0	0	100
DIP1874	0	0.00868326	0	0	100
DIP1890	0	1.43989	0	0	100
DIP1915	0	0.157831	0	0	100
DIP1918	0	0.030136	0	0	100
DIP1933	0	0.0893865	0	0	100
DIP1936	0	0.0633367	0	0	100
DIP1974	0	0.0628259	0	0	100
DIP1982	0	0.00357546	0	0	100
DIP1984	0	0.0796817	0	0	100
DIP1993	0	0.00664014	0	0	100
DIP1995	0	0.00868326	0	0	100
DIP2043	0	0.0107264	0	0	100
DIP2058	0	0.0873434	0	0	100
DIP2122	0	0.0311576	0	0	100
DIP2182	0	0.0168557	0	0	100
DIP2197	0	0.0158342	0	0	100
DIP2266	0	0.0332007	0	0	100
DIP2267	0	0.0704876	0	0	100
DIP2282	0	0.17009	0	0	100
DIP2296	0	0.0398408	0	0	100
DIP2303	0	0.205844	0	0	100
DIP2336	0	0.0153234	0	0	100
DIP2369	0	0.0572074	0	0	100
dnaK	0	2.17133	0	0	100
efp	0	0.194096	0	0	100
era	0	0.0306468	0	0	100
etfB	0	0.200737	0	0	100
frr	0	0.212995	0	0	100
ftsE	0	0.0648691	0	0	100
ftsI	0	0.020942	0	0	100
gatC	0	0.0311576	0	0	100
glnB	0	0.0158342	0	0	100
gmk	0	0.0612936	0	0	100
greA	0	0.357546	0	0	100
groES	0	0.793752	0	0	100
groL1	0	1.59517	0	0	100
groL2	0	5.11955	0	0	100
grpE	0	0.0745739	0	0	100
hemG	0	0.00817248	0	0	100
hisD	0	0.051078	0	0	100
hisE	0	0.00970482	0	0	100
hspR	0	0.00357546	0	0	100
ilvH	0	0.117479	0	0	100
infA	0	0.0153234	0	0	100
lexA	0	0.0102156	0	0	100
mdh	0	0.209931	0	0	100
metN	0	0.0306468	0	0	100
miaA	0	0.0229851	0	0	100
mihF	0	0.0898973	0	0	100
murG	0	0.0377977	0	0	100
nadE	0	0.0296252	0	0	100
ndk	0	0.15732	0	0	100
nusB	0	0.0306468	0	0	100
odhI	0	0.318216	0	0	100
parB	0	0.025539	0	0	100
pgi	0	0.185924	0	0	100
ppgK	0	0.135357	0	0	100
ppiA	0	0.496478	0	0	100
proB	0	0.00970482	0	0	100
pyrD	0	0.0275821	0	0	100
pyrE	0	0.120033	0	0	100
pyrR	0	0.0234959	0	0	100
rbfA	0	0.151191	0	0	100
rimP	0	0.0117479	0	0	100
rnc	0	0.0337115	0	0	100
rplD	0	0.178262	0	0	100
rplE	0	0.377977	0	0	100
rplF	0	0.287569	0	0	100
rplI	0	0.554196	0	0	100
rplJ	0	0.467364	0	0	100
rplL	0	0.182859	0	0	100
rplO	0	0.17009	0	0	100
rplQ	0	0.422415	0	0	100
rplR	0	0.176219	0	0	100
rplS	0	0.0311576	0	0	100
rplU	0	0.16396	0	0	100
rplV	0	0.233426	0	0	100
rplW	0	0.197672	0	0	100
rplX	0	0.273267	0	0	100
rplY	0	0.211463	0	0	100
rpmA	0	0.16396	0	0	100
rpmC	0	0.0618044	0	0	100
rpmD	0	0.0505672	0	0	100
rpmE2	0	0.0326899	0	0	100
rpmG	0	0.0332007	0	0	100
rpmI	0	0.0127695	0	0	100
rpoE	0	0.0234959	0	0	100
rpoZ	0	0.0240067	0	0	100
rpsA	0	0.754933	0	0	100
rpsD	0	0.413221	0	0	100
rpsH	0	0.085811	0	0	100
rpsJ	0	0.0980698	0	0	100
rpsN	0	0.0393301	0	0	100
rpsO	0	0.0332007	0	0	100
rpsP	0	0.239045	0	0	100
rpsQ	0	0.060272	0	0	100
rpsR	0	0.0403516	0	0	100
rpsS	0	0.0960266	0	0	100
rpsT	0	0.0827464	0	0	100
rsmA	0	0.00715092	0	0	100
rsmH	0	0.0612936	0	0	100
secE	0	0.0240067	0	0	100
secY	0	0.0183881	0	0	100
sigA	0	0.110328	0	0	100
sigB	0	0.016345	0	0	100
sodA	0	0.727862	0	0	100
tatA	0	0.108796	0	0	100
tatB	0	0.0117479	0	0	100
tmk	0	0.0188989	0	0	100
topA	0	0.17673	0	0	100
trpA	0	0.07202	0	0	100
Table S4: Cysteine abundance of total proteins (left) and mycothiolated proteins (right) in the total proteome as determined by spectral counts and number of Cys residues. In the Cys abundance table are included the numbers of Cys residues (Cys frequency) of each protein detected in the LC-MS/MS proteome dataset of C. diphtheriae in response to NaOCl stress, the total spectral counts (SC) for pro…
